# Supplementary material for: Improving coriander yield and quality with a beneficial bacterium
Source: Mol Hortic. 2024 Feb 29;4:8. doi: 10.1186/s43897-024-00087-2 (PMC10903023; doi:10.1186/s43897-024-00087-2)
Supplement: Supplementary file 2 — Additional file 2: Supplementary Table S1-S5. [file 43897_2024_87_MOESM2_ESM.xlsx]

## Sheet: S1.DEGs
ID	Mock_1_fpkm	Mock_2_fpkm	Mock_3_fpkm	H1_1_fpkm	H1_2_fpkm	H1_3_fpkm	FC	pvalue	KOG	KEGG pathway #	KEGG pathway	KEGG #	KEGG annotations	NR annotations	swissport annotations
Cs08G01030	3.3787	3.4323	4.3859	2.3686	1.942	2.2142	0.582733	0.00207219	At5g06530	ko02010:	ABC transporters	K05681	ATP-binding cassette, subfamily G (WHITE), member 2 | (RefSeq) ABC transporter G family member 22 isoform X1 (A)	PREDICTED: ABC transporter G family member 22-like isoform X1 [Daucus carota subsp. sativus]	AB22G_ARATH RecName: Full=ABC transporter G family member 22; Short=ABC transporter ABCG.22; Short=AtABCG22; AltName: Full=White-brown complex homolog protein 23; Short=AtWBC23;
Cs07G02110	7.3902	6.8329	7.8959	3.728	4.9067	4.9776	0.615412	0.00103732	At2g38400	ko00250:	Alanine, aspartate and glutamate metabolism; ko00260: Glycine, serine and threonine metabolism; ko00270: Cysteine and methionine metabolism; ko00280: Valine, leucine and isoleucine degradation; ko01100: Metabolic pathways; ko01110: Biosynthesis of secondary metabolites	K00827	alanine-glyoxylate transaminase / (R)-3-amino-2-methylpropionate-pyruvate transaminase [EC:2.6.1.44 2.6.1.40] | (RefSeq) alanine--glyoxylate aminotransferase 2 homolog 2, mitochondrial (A)	PREDICTED: alanine--glyoxylate aminotransferase 2 homolog 2, mitochondrial [Daucus carota subsp. sativus]	AGT22_ARATH RecName: Full=Alanine--glyoxylate aminotransferase 2 homolog 2, mitochondrial; EC=2.6.1.44; AltName: Full=Beta-alanine-pyruvate aminotransferase 2; Flags: Precursor;
CsUnG03341	331.407	220.562	274.667	171.382	153.877	171.353	0.600764	9.2577e-06	At2g13360	ko00250:	Alanine, aspartate and glutamate metabolism; ko00260: Glycine, serine and threonine metabolism; ko00630: Glyoxylate and dicarboxylate metabolism; ko01100: Metabolic pathways; ko01110: Biosynthesis of secondary metabolites; ko01200: Carbon metabolism; ko04146: Peroxisome	K00830	alanine-glyoxylate transaminase / serine-glyoxylate transaminase / serine-pyruvate transaminase [EC:2.6.1.44 2.6.1.45 2.6.1.51] | (RefSeq) serine--glyoxylate aminotransferase-like (A)	PREDICTED: serine--glyoxylate aminotransferase-like [Daucus carota subsp. sativus]	SGAT_ARATH RecName: Full=Serine--glyoxylate aminotransferase; EC=2.6.1.45 {ECO:0000269|PubMed:18235971, ECO:0000269|PubMed:23098902}; AltName: Full=Alanine--glyoxylate aminotransferase; Short=AGT; EC=2.6.1.44 {ECO:0000269|PubMed:18235971, ECO:0000269|PubMed:23098902}; AltName: Full=Asparagine aminotransferase; EC=2.6.1.-; AltName: Full=Serine--pyruvate aminotransferase; EC=2.6.1.51 {ECO:0000269|P…
Cs09G04305	154.499	159.798	161.202	101.477	78.4897	113.051	0.616232	7.58563e-05	At3g16150	ko00250:	Alanine, aspartate and glutamate metabolism; ko00460: Cyanoamino acid metabolism; ko01100: Metabolic pathways; ko01110: Biosynthesis of secondary metabolites	K13051	L-asparaginase / beta-aspartyl-peptidase [EC:3.5.1.1 3.4.19.5] | (RefSeq) probable isoaspartyl peptidase/L-asparaginase 2 (A)	PREDICTED: probable isoaspartyl peptidase/L-asparaginase 2 [Daucus carota subsp. sativus]	ASPGB_ARATH RecName: Full=Probable isoaspartyl peptidase/L-asparaginase 2; EC=3.4.19.5; AltName: Full=L-asparagine amidohydrolase 2; Contains: RecName: Full=Isoaspartyl peptidase/L-asparaginase 2 subunit alpha; Contains: RecName: Full=Isoaspartyl peptidase/L-asparaginase 2 subunit beta; Flags: Precursor;
Cs06G00181	27.2952	20.283	25.4568	39.6583	35.8029	35.0075	1.51254	1.92186e-05	At1g79440	ko00250:	Alanine, aspartate and glutamate metabolism; ko00650: Butanoate metabolism; ko01100: Metabolic pathways	K17761	succinate-semialdehyde dehydrogenase, mitochondrial [EC:1.2.1.24] | (RefSeq) succinate-semialdehyde dehydrogenase, mitochondrial-like (A)	PREDICTED: succinate-semialdehyde dehydrogenase, mitochondrial-like [Daucus carota subsp. sativus]	SSDH_ARATH RecName: Full=Succinate-semialdehyde dehydrogenase, mitochondrial {ECO:0000303|PubMed:10517851}; Short=At-SSADH1 {ECO:0000303|PubMed:10517851}; EC=1.2.1.24 {ECO:0000269|PubMed:10517851}; AltName: Full=Aldehyde dehydrogenase family 5 member F1 {ECO:0000303|PubMed:15358267, ECO:0000303|PubMed:22639603}; AltName: Full=NAD(+)-dependent succinic semialdehyde dehydrogenase {ECO:0000303|PubMe…
Cs01G00210	4.1775	3.9054	2.9958	7.3389	5.2333	7.9205	1.84974	0.00179379	At3g54420	ko00520:	Amino sugar and nucleotide sugar metabolism; ko01100: Metabolic pathways	K01183	chitinase [EC:3.2.1.14] | (RefSeq) endochitinase EP3 (A)	PREDICTED: endochitinase EP3 [Daucus carota subsp. sativus]	CHI5_ARATH RecName: Full=Endochitinase EP3 {ECO:0000303|PubMed:11525512}; EC=3.2.1.14; AltName: Full=Chitinase class IV {ECO:0000303|PubMed:11525512}; Short=AtchitIV {ECO:0000303|PubMed:11525512}; AltName: Full=Protein HOMOLOG OF CARROT EP3-3 CHITINASE {ECO:0000303|PubMed:11525512}; Short=AtEP3 {ECO:0000303|PubMed:11525512}; Flags: Precursor;
Cs09G02121	28.0363	21.8567	17.7315	41.7587	34.8969	33.4595	1.62833	0.000101899	At5g15770	ko00520:	Amino sugar and nucleotide sugar metabolism; ko01100: Metabolic pathways; ko01250: Biosynthesis of nucleotide sugars	K00621	glucosamine-phosphate N-acetyltransferase [EC:2.3.1.4] | (RefSeq) glucosamine 6-phosphate N-acetyltransferase-like (A)	hypothetical protein DCAR_007752 [Daucus carota subsp. sativus]	GNA1_ARATH RecName: Full=Glucosamine 6-phosphate N-acetyltransferase; EC=2.3.1.4 {ECO:0000269|PubMed:22329777}; AltName: Full=Glucose-6-phosphate acetyltransferase 1; Short=AtGNA1; AltName: Full=Phosphoglucosamine acetylase; AltName: Full=Phosphoglucosamine transacetylase; AltName: Full=Protein LIGNESCENS;
Cs04G03021	21.95	19.4446	15.9288	34.7214	28.1801	27.832	1.58284	7.64955e-06	At1g09620	ko00970:	Aminoacyl-tRNA biosynthesis	K01869	leucyl-tRNA synthetase [EC:6.1.1.4] | (RefSeq) leucine--tRNA ligase, cytoplasmic (A)	PREDICTED: leucine--tRNA ligase, cytoplasmic [Daucus carota subsp. sativus]	SYLC_ARATH RecName: Full=Leucine--tRNA ligase, cytoplasmic {ECO:0000305}; EC=6.1.1.4 {ECO:0000305}; AltName: Full=Leucyl-tRNA synthetase {ECO:0000305}; Short=LeuRS {ECO:0000305};
Cs08G00768	76.3556	54.9537	57.9145	109.061	90.6411	79.4216	1.4751	0.000443422	At5g56680	ko00970:	Aminoacyl-tRNA biosynthesis	K01893	asparaginyl-tRNA synthetase [EC:6.1.1.22] | (RefSeq) asparagine--tRNA ligase, cytoplasmic 1-like (A)	PREDICTED: asparagine--tRNA ligase, cytoplasmic 1-like [Daucus carota subsp. sativus]	SYNC1_ARATH RecName: Full=Asparagine--tRNA ligase, cytoplasmic 1 {ECO:0000305}; EC=6.1.1.22 {ECO:0000305}; AltName: Full=Asparaginyl-tRNA synthetase 1 {ECO:0000305}; Short=AsnRS 1 {ECO:0000305}; AltName: Full=Protein EMBRYO DEFECTIVE 2755 {ECO:0000303|PubMed:16297076};
Cs08G02312	57.1863	39.4712	41.4434	80.7285	60.3808	63.9226	1.48465	0.000562654	At3g11710	ko00970:	Aminoacyl-tRNA biosynthesis	K04567	lysyl-tRNA synthetase, class II [EC:6.1.1.6] | (RefSeq) lysine--tRNA ligase (A)	PREDICTED: lysine--tRNA ligase [Daucus carota subsp. sativus]	SYKC_ARATH RecName: Full=Lysine--tRNA ligase, cytoplasmic {ECO:0000305}; EC=6.1.1.6 {ECO:0000269|PubMed:17425721}; AltName: Full=Lysyl-tRNA synthetase {ECO:0000305}; Short=LysRS {ECO:0000305}; AltName: Full=Lysyl-tRNA synthetase 1 {ECO:0000303|PubMed:17425721}; Short=AtKRS-1 {ECO:0000303|PubMed:17425721};
Cs09G03059	49.2106	38.2431	44.3339	82.007	57.1437	58.5235	1.49995	0.000686237	At5g26830	ko00970:	Aminoacyl-tRNA biosynthesis	K01868	threonyl-tRNA synthetase [EC:6.1.1.3] | (RefSeq) threonine--tRNA ligase, mitochondrial 1 (A)	PREDICTED: threonine--tRNA ligase, mitochondrial 1 [Daucus carota subsp. sativus]	SYTM1_ARATH RecName: Full=Threonine--tRNA ligase, mitochondrial 1 {ECO:0000305}; EC=6.1.1.3 {ECO:0000305}; AltName: Full=AtSYT1 {ECO:0000303|PubMed:10583378}; AltName: Full=Threonyl-tRNA synthetase {ECO:0000305}; Short=ThrRS {ECO:0000305}; Flags: Precursor;
Cs11G00335	41.3246	39.133	32.6258	59.7465	59.3406	60.2286	1.58569	4.31197e-10	At1g08540	ko00970:	Aminoacyl-tRNA biosynthesis	K01872	alanyl-tRNA synthetase [EC:6.1.1.7] | (RefSeq) hypothetical protein (A)	PREDICTED: RNA polymerase sigma factor sigB-like isoform X2 [Daucus carota subsp. sativus]	SIGB_ARATH RecName: Full=RNA polymerase sigma factor sigB; Short=Sigma factor B; Short=Sigma-B; AltName: Full=Protein ABERRANT CHLOROPLAST 1; AltName: Full=RNA polymerase sigma factor sig1; Short=Atsig1; Short=Sigma factor 1; AltName: Full=RNA polymerase sigma factor sig2; Short=Atsig2; Short=Sigma factor 2; AltName: Full=RNA polymerase sigma factor sigA; Short=Sigma factor A; Short=Sigma-A; Flag…
Cs04G00095	63.0644	48.6793	58.4398	94.6899	106.498	81.634	1.66186	8.38949e-07	At3g25660	ko00970:	Aminoacyl-tRNA biosynthesis; ko01100: Metabolic pathways	K02433	aspartyl-tRNA(Asn)/glutamyl-tRNA(Gln) amidotransferase subunit A [EC:6.3.5.6 6.3.5.7] | (RefSeq) glutamyl-tRNA(Gln) amidotransferase subunit A, chloroplastic/mitochondrial (A)	PREDICTED: glutamyl-tRNA(Gln) amidotransferase subunit A, chloroplastic/mitochondrial [Daucus carota subsp. sativus]	GATA_VITVI RecName: Full=Glutamyl-tRNA(Gln) amidotransferase subunit A, chloroplastic/mitochondrial {ECO:0000255|HAMAP-Rule:MF_03150}; Short=Glu-AdT subunit A {ECO:0000255|HAMAP-Rule:MF_03150}; EC=6.3.5.7 {ECO:0000255|HAMAP-Rule:MF_03150};
Cs03G00207	8.2455	5.6238	3.7558	9.8141	10.8454	10.7027	1.77941	0.00273825	At4g02450	ko00590:	Arachidonic acid metabolism; ko01100: Metabolic pathways	K15730	cytosolic prostaglandin-E synthase [EC:5.3.99.3] | (RefSeq) uncharacterized protein OsI_027940-like isoform X1 (A)	PREDICTED: uncharacterized protein OsI_027940-like isoform X1 [Daucus carota subsp. sativus]	P23A_BRANA RecName: Full=Co-chaperone protein p23-1 {ECO:0000305}; AltName: Full=Bnp23-1 {ECO:0000303|PubMed:20349287};
Cs10G02679	210.87	147.805	202.927	345.42	363.48	246.455	1.70113	7.74885e-05	At4g34710	ko00330:	Arginine and proline metabolism; ko01100: Metabolic pathways	K01583	arginine decarboxylase [EC:4.1.1.19] | (RefSeq) arginine decarboxylase (A)	PREDICTED: arginine decarboxylase [Daucus carota subsp. sativus]	SPE1_PEA RecName: Full=Arginine decarboxylase; Short=ADC; Short=ARGDC; EC=4.1.1.19;
Cs01G01999	5.4524	6.4247	5.3327	4.0693	3.1505	2.3705	0.557258	0.00286807	At3g30775	ko00330:	Arginine and proline metabolism; ko01100: Metabolic pathways; ko01110: Biosynthesis of secondary metabolites	K00318	proline dehydrogenase [EC:1.5.5.2] | (RefSeq) proline dehydrogenase 2, mitochondrial-like (A)	PREDICTED: proline dehydrogenase 2, mitochondrial-like [Daucus carota subsp. sativus]	PROD1_ARATH RecName: Full=Proline dehydrogenase 1, mitochondrial; EC=1.5.5.2; AltName: Full=Osmotic stress-induced proline dehydrogenase; AltName: Full=Proline oxidase; AltName: Full=Protein EARLY RESPONSIVE TO DEHYDRATION 5; Flags: Precursor;
Cs09G01833	39.1646	36.2183	31.9727	6.0487	7.1204	12.9911	0.243678	2.16318e-12	At3g30775	ko00330:	Arginine and proline metabolism; ko01100: Metabolic pathways; ko01110: Biosynthesis of secondary metabolites	K00318	proline dehydrogenase [EC:1.5.5.2] | (RefSeq) proline dehydrogenase 1, mitochondrial-like (A)	PREDICTED: proline dehydrogenase 1, mitochondrial-like [Daucus carota subsp. sativus]	PROD1_ARATH RecName: Full=Proline dehydrogenase 1, mitochondrial; EC=1.5.5.2; AltName: Full=Osmotic stress-induced proline dehydrogenase; AltName: Full=Proline oxidase; AltName: Full=Protein EARLY RESPONSIVE TO DEHYDRATION 5; Flags: Precursor;
novel.1012	6.2061	5.7759	3.4798	19.5458	13.5419	12.0966	2.92232	3.39068e-06	At1g17290	ko00220:	Arginine biosynthesis; ko00250: Alanine, aspartate and glutamate metabolism; ko00710: Carbon fixation in photosynthetic organisms; ko01100: Metabolic pathways; ko01200: Carbon metabolism; ko01210: 2-Oxocarboxylic acid metabolism; ko01230: Biosynthesis of amino acids	K00814	alanine transaminase [EC:2.6.1.2] | (RefSeq) alanine aminotransferase 2-like (A)	PREDICTED: alanine aminotransferase 2-like [Daucus carota subsp. sativus]	ALA2_PANMI RecName: Full=Alanine aminotransferase 2; Short=ALAAT-2; EC=2.6.1.2; AltName: Full=Glutamate pyruvate transaminase 2; Short=GPT; AltName: Full=Glutamic--alanine transaminase 2; AltName: Full=Glutamic--pyruvic transaminase 2;
Cs09G03172	46.2584	34.0734	33.4168	73.1373	51.6105	49.6034	1.53278	0.000942285	At4g24830	ko00220:	Arginine biosynthesis; ko00250: Alanine, aspartate and glutamate metabolism; ko01100: Metabolic pathways; ko01110: Biosynthesis of secondary metabolites; ko01230: Biosynthesis of amino acids	K01940	argininosuccinate synthase [EC:6.3.4.5] | (RefSeq) argininosuccinate synthase, chloroplastic (A)	PREDICTED: argininosuccinate synthase, chloroplastic [Daucus carota subsp. sativus]	ASSY_ARATH RecName: Full=Argininosuccinate synthase, chloroplastic; EC=6.3.4.5; AltName: Full=Citrulline--aspartate ligase; Flags: Precursor;
Cs03G00837	8.0049	7.1611	8.7632	13.0069	12.0644	11.5736	1.53139	3.88918e-05	At3g57180	ko00220:	Arginine biosynthesis; ko00330: Arginine and proline metabolism; ko01100: Metabolic pathways; ko01110: Biosynthesis of secondary metabolites; ko04626: Plant-pathogen interaction	K13427	nitric-oxide synthase, plant [EC:1.14.13.39] | (RefSeq) putative nitric oxide synthase isoform X1 (A)	PREDICTED: GTP-binding protein BRASSINAZOLE INSENSITIVE PALE GREEN 2, chloroplastic [Daucus carota subsp. sativus]	BPG2_ARATH RecName: Full=GTP-binding protein BRASSINAZOLE INSENSITIVE PALE GREEN 2, chloroplastic {ECO:0000303|PubMed:19919572}; Short=Protein BRZ-INSENSITIVE-PALE GREEN 2 {ECO:0000303|PubMed:19919572}; Flags: Precursor;
Cs04G01392	10.1925	8.2951	10.6085	6.1716	5.8619	5.7201	0.610171	0.000369462	At5g17290	ko04136:	Autophagy - other	K08339	autophagy-related protein 5 | (RefSeq) autophagy protein 5 isoform X1 (A)	PREDICTED: autophagy protein 5 isoform X2 [Daucus carota subsp. sativus]	ATG5_ARATH RecName: Full=Autophagy protein 5 {ECO:0000305}; AltName: Full=Protein autophagy 5 {ECO:0000305}; Short=AtAPG5 {ECO:0000303|PubMed:12114572};
Cs07G00791	20.6702	17.9329	15.8198	9.3357	12.2132	12.7937	0.631032	0.00115639	At5g66930	ko04136:	Autophagy - other	K19730	autophagy-related protein 101 | (RefSeq) autophagy-related protein 101 (A)	PREDICTED: autophagy-related protein 101 [Daucus carota subsp. sativus]	AT101_ARATH RecName: Full=Autophagy-related protein 101 {ECO:0000303|PubMed:24563201};
Cs09G04304	6.8148	7.09	6.0199	3.8396	4.2067	4.1051	0.609866	6.39998e-06	At4g30790	ko04136:	Autophagy - other	K08330	autophagy-related protein 11 | (RefSeq) autophagy-related protein 11-like (A)	PREDICTED: autophagy-related protein 11-like [Daucus carota subsp. sativus]	ATG11_ARATH RecName: Full=Autophagy-related protein 11 {ECO:0000303|PubMed:24563201};
Cs11G00515	13.6399	14.2904	14.011	8.1518	8.6591	8.5749	0.60527	6.11435e-08	At1g54710	ko04136:	Autophagy - other	K17908	autophagy-related protein 18 | (RefSeq) hypothetical protein (A)	PREDICTED: autophagy-related protein 18h [Daucus carota subsp. sativus]	AT18H_ARATH RecName: Full=Autophagy-related protein 18h; Short=AtATG18h;
CsUnG03991	11.7123	12.3077	13.3116	6.8356	7.682	6.3331	0.558527	1.00026e-05	At4g30790	ko04136:	Autophagy - other	K08330	autophagy-related protein 11 | (RefSeq) autophagy-related protein 11-like (A)	PREDICTED: autophagy-related protein 11-like [Daucus carota subsp. sativus]	ATG11_ARATH RecName: Full=Autophagy-related protein 11 {ECO:0000303|PubMed:24563201};
Cs04G02859	35.8279	34.1884	35.5167	19.4483	20.445	23.5459	0.601131	1.44539e-07	At4g05150	ko03022:	Basal transcription factors	K03122	transcription initiation factor TFIIA large subunit | (RefSeq) uncharacterized protein LOC114825099 (A)	PREDICTED: uncharacterized protein LOC108215197 [Daucus carota subsp. sativus]	#N/A
Cs08G00528	6.3903	5.0631	6.0985	11.9957	11.1646	11.3923	1.9686	5.14757e-06	At2g20390	ko03022:	Basal transcription factors; ko03420: Nucleotide excision repair	K03141	transcription initiation factor TFIIH subunit 1 | (RefSeq) general transcription and DNA repair factor IIH subunit TFB1-1 (A)	PREDICTED: uncharacterized protein LOC108211408 [Daucus carota subsp. sativus]	#N/A
Cs02G00730	8.4549	7.7693	7.0677	17.1541	10.68	11.1331	1.67299	0.000713599	At2g41460	ko03410:	Base excision repair	K01142	exodeoxyribonuclease III [EC:3.1.11.2] | (RefSeq) DNA-(apurinic or apyrimidinic site) lyase, chloroplastic isoform X1 (A)	PREDICTED: DNA-(apurinic or apyrimidinic site) lyase, chloroplastic isoform X1 [Daucus carota subsp. sativus]	ARP_ARATH RecName: Full=DNA-(apurinic or apyrimidinic site) endonuclease, chloroplastic {ECO:0000303|PubMed:7512729}; EC=3.1.-.- {ECO:0000269|PubMed:25228464, ECO:0000269|PubMed:25569774}; AltName: Full=Apurinic endonuclease-redox protein;
Cs06G00536	7.7981	9.9202	9.3835	0.6736	0.6658	3.4555	0.176922	0.000107161	At5g59530	ko00402:	Benzoxazinoid biosynthesis; ko01110: Biosynthesis of secondary metabolites	K13229	2,4-dihydroxy-1,4-benzoxazin-3-one-glucoside dioxygenase [EC:1.14.11.59] | (RefSeq) DIBOA-glucoside dioxygenase BX6-like (A)	PREDICTED: 1-aminocyclopropane-1-carboxylate oxidase homolog 1-like [Daucus carota subsp. sativus]	ACH11_ARATH RecName: Full=1-aminocyclopropane-1-carboxylate oxidase homolog 11; EC=1.14.-.-;
novel.1125	21.2311	19.8137	19.0328	9.8226	12	13.742	0.591978	2.10195e-05	At1g04380	ko00402:	Benzoxazinoid biosynthesis; ko01110: Biosynthesis of secondary metabolites	K13229	2,4-dihydroxy-1,4-benzoxazin-3-one-glucoside dioxygenase [EC:1.14.11.59] | (RefSeq) DIBOA-glucoside dioxygenase BX6-like (A)	PREDICTED: 1-aminocyclopropane-1-carboxylate oxidase homolog 1-like [Daucus carota subsp. sativus]	ACCH7_ARATH RecName: Full=1-aminocyclopropane-1-carboxylate oxidase homolog 7; EC=1.14.-.-;
Cs01G02552	14.9824	16.058	14.5789	7.1411	9.2504	9.7381	0.572775	2.43032e-05	At3g13730	ko00905:	Brassinosteroid biosynthesis; ko01100: Metabolic pathways; ko01110: Biosynthesis of secondary metabolites	K12638	3-epi-6-deoxocathasterone 23-monooxygenase [EC:1.14.14.147] | (RefSeq) 3-epi-6-deoxocathasterone 23-monooxygenase (A)	PREDICTED: 3-epi-6-deoxocathasterone 23-monooxygenase [Daucus carota subsp. sativus]	C90D1_ARATH RecName: Full=3-epi-6-deoxocathasterone 23-monooxygenase CYP90D1 {ECO:0000305}; EC=1.14.14.147 {ECO:0000269|PubMed:17138693}; AltName: Full=Cytochrome P450 90D1 {ECO:0000303|PubMed:15703058};
Cs10G01711	2.1669	2.1693	3.1697	0.9489	1.1203	0.8605	0.39032	0.000238231	At2g26710	ko00905:	Brassinosteroid biosynthesis; ko01110: Biosynthesis of secondary metabolites	K15639	PHYB activation tagged suppressor 1 [EC:1.14.-.-] | (RefSeq) cytochrome P450 734A1-like (A)	PREDICTED: cytochrome P450 734A1-like [Daucus carota subsp. sativus]	C734A_ARATH RecName: Full=Cytochrome P450 734A1; EC=1.14.-.-; AltName: Full=Protein PHYB ACTIVATION-TAGGED SUPPRESSOR 1;
Cs08G01928	1.9388	1.345	1.5964	0.8704	0.8022	0.7569	0.497828	0.00173614	At3g14440	ko00906:	Carotenoid biosynthesis; ko01100: Metabolic pathways; ko01110: Biosynthesis of secondary metabolites	K09840	9-cis-epoxycarotenoid dioxygenase [EC:1.13.11.51] | (RefSeq) 9-cis-epoxycarotenoid dioxygenase NCED1, chloroplastic-like (A)	9-cis-epoxycarotenoid dioxygenase NCED1, chloroplastic-like [Daucus carota subsp. sativus]	NCED1_SOLLC RecName: Full=9-cis-epoxycarotenoid dioxygenase NCED1, chloroplastic {ECO:0000303|Ref.2}; Short=LeNCED1 {ECO:0000303|Ref.2}; Short=SlNCED1 {ECO:0000303|PubMed:22345638}; EC=1.13.11.51 {ECO:0000250|UniProtKB:Q9LRR7}; AltName: Full=Nine-cis-epoxycarotenoid dioxygenase 1 {ECO:0000303|Ref.2}; Flags: Precursor;
Cs09G05116	207.213	253.733	279.617	112.301	154.025	165.071	0.582525	0.000384544	At4g19170	ko00906:	Carotenoid biosynthesis; ko01100: Metabolic pathways; ko01110: Biosynthesis of secondary metabolites	K09840	9-cis-epoxycarotenoid dioxygenase [EC:1.13.11.51] | (RefSeq) probable carotenoid cleavage dioxygenase 4, chloroplastic (A)	PREDICTED: probable carotenoid cleavage dioxygenase 4, chloroplastic [Daucus carota subsp. sativus]	CCD4_ARATH RecName: Full=Probable carotenoid cleavage dioxygenase 4, chloroplastic; Short=AtCCD4; EC=1.14.99.-; AltName: Full=AtNCED4; Flags: Precursor;
Cs03G02183	24.6575	33.8705	46.8828	16.3609	16.043	21.6927	0.513198	0.00155625	At1g22770	ko04712:	Circadian rhythm - plant	K12124	GIGANTEA | (RefSeq) protein GIGANTEA (A)	PREDICTED: protein GIGANTEA [Daucus carota subsp. sativus]	GIGAN_ARATH RecName: Full=Protein GIGANTEA;
Cs09G02985	6.3546	5.5232	8.7935	3.6052	4.1806	4.2784	0.583621	0.00384734	At3g47500	ko04712:	Circadian rhythm - plant	K16222	Dof zinc finger protein DOF5.5 | (RefSeq) hypothetical protein (A)	PREDICTED: cyclic dof factor 2 [Daucus carota subsp. sativus]	CDF3_ARATH RecName: Full=Cyclic dof factor 3; AltName: Full=Dof zinc finger protein DOF3.3; Short=AtDOF3.3; AltName: Full=H-protein promoter-binding factor 2a;
Cs09G03402	16.256	29.5915	17.7994	10.6248	11.9332	10.8392	0.524726	0.00096948	At5g52660	ko04712:	Circadian rhythm - plant	K12133	MYB-related transcription factor LHY | (RefSeq) protein LATE ELONGATED HYPOCOTYL-like (A)	PREDICTED: protein REVEILLE 6 [Daucus carota subsp. sativus]	RVE6_ARATH RecName: Full=Protein REVEILLE 6;
Cs01G01616	30.8312	23.8381	26.0413	48.9887	39.7371	33.5742	1.51529	0.000416188	At3g47520	ko00020:	Citrate cycle (TCA cycle); ko00270: Cysteine and methionine metabolism; ko00620: Pyruvate metabolism; ko00630: Glyoxylate and dicarboxylate metabolism; ko00710: Carbon fixation in photosynthetic organisms; ko01100: Metabolic pathways; ko01110: Biosynthesis of secondary metabolites; ko01200: Carbon metabolism	K00026	malate dehydrogenase [EC:1.1.1.37] | (RefSeq) malate dehydrogenase, chloroplastic-like (A)	PREDICTED: malate dehydrogenase, chloroplastic-like [Daucus carota subsp. sativus]	MDHP_ARATH RecName: Full=Malate dehydrogenase, chloroplastic {ECO:0000305}; EC=1.1.1.37; AltName: Full=Chloroplastic malate dehydrogenase {ECO:0000303|PubMed:20876337}; Short=Chloroplastic MDH {ECO:0000305}; Short=cpNAD-MDH {ECO:0000303|PubMed:20876337}; AltName: Full=Plastidic NAD-dependent malate dehydrogenase {ECO:0000305}; Short=pNAD-MDH {ECO:0000305}; Flags: Precursor;
Cs07G00687	51.1674	38.4684	25.7556	70.1266	67.5578	57.6571	1.69286	0.000374716	At3g47520	ko00020:	Citrate cycle (TCA cycle); ko00270: Cysteine and methionine metabolism; ko00620: Pyruvate metabolism; ko00630: Glyoxylate and dicarboxylate metabolism; ko00710: Carbon fixation in photosynthetic organisms; ko01100: Metabolic pathways; ko01110: Biosynthesis of secondary metabolites; ko01200: Carbon metabolism	K00026	malate dehydrogenase [EC:1.1.1.37] | (RefSeq) malate dehydrogenase, chloroplastic-like (A)	PREDICTED: malate dehydrogenase, chloroplastic-like [Daucus carota subsp. sativus]	MDHP_ARATH RecName: Full=Malate dehydrogenase, chloroplastic {ECO:0000305}; EC=1.1.1.37; AltName: Full=Chloroplastic malate dehydrogenase {ECO:0000303|PubMed:20876337}; Short=Chloroplastic MDH {ECO:0000305}; Short=cpNAD-MDH {ECO:0000303|PubMed:20876337}; AltName: Full=Plastidic NAD-dependent malate dehydrogenase {ECO:0000305}; Short=pNAD-MDH {ECO:0000305}; Flags: Precursor;
Cs06G00922	39.2694	39.6548	42.298	62.7236	57.4831	60.2286	1.48847	5.55979e-07	At5g23250	ko00020:	Citrate cycle (TCA cycle); ko00640: Propanoate metabolism; ko01100: Metabolic pathways; ko01110: Biosynthesis of secondary metabolites; ko01200: Carbon metabolism	K01899	succinyl-CoA synthetase alpha subunit [EC:6.2.1.4 6.2.1.5] | (RefSeq) succinyl-CoA ligase [ADP-forming] subunit alpha-2, mitochondrial-like (A)	PREDICTED: succinyl-CoA ligase [ADP-forming]	SUCA2_SOLLC RecName: Full=Succinate--CoA ligase [ADP-forming] subunit alpha-2, mitochondrial {ECO:0000255|HAMAP-Rule:MF_03222}; EC=6.2.1.5 {ECO:0000255|HAMAP-Rule:MF_03222}; AltName: Full=Succinyl-CoA synthetase subunit alpha-2 {ECO:0000255|HAMAP-Rule:MF_03222}; Short=SCS-alpha-2 {ECO:0000255|HAMAP-Rule:MF_03222}; Flags: Precursor;
Cs01G00724	10.2188	9.7736	8.8902	17.8591	13.8725	15.6571	1.64074	4.39565e-06	At4g35650	ko00020:	Citrate cycle (TCA cycle); ko01100: Metabolic pathways; ko01110: Biosynthesis of secondary metabolites; ko01200: Carbon metabolism; ko01210: 2-Oxocarboxylic acid metabolism; ko01230: Biosynthesis of amino acids	K00030	isocitrate dehydrogenase (NAD+) [EC:1.1.1.41] | (RefSeq) isocitrate dehydrogenase [NAD] regulatory subunit 1, mitochondrial-like (A)	PREDICTED: isocitrate dehydrogenase [NAD]	IDH3_ARATH RecName: Full=Isocitrate dehydrogenase [NAD] regulatory subunit 3, mitochondrial; EC=1.1.1.41; AltName: Full=IDH-III; AltName: Full=Isocitric dehydrogenase 3; AltName: Full=NAD(+)-specific ICDH 3; Flags: Precursor;
Cs01G02412	1.2095	3.6289	1.9254	4.4423	5.7583	6.4511	2.46189	0.00172318	At3g18080	ko00460:	Cyanoamino acid metabolism; ko00500: Starch and sucrose metabolism; ko00999: Biosynthesis of various plant secondary metabolites; ko01100: Metabolic pathways; ko01110: Biosynthesis of secondary metabolites	K05350	beta-glucosidase [EC:3.2.1.21] | (RefSeq) beta-glucosidase 44-like (A)	hypothetical protein DCAR_011383 [Daucus carota subsp. sativus]	BGL44_ARATH RecName: Full=Beta-glucosidase 44; Short=AtBGLU44; EC=3.2.1.21; Flags: Precursor;
Cs03G00988	29.4863	18.6832	14.5004	32.5114	34.7604	30.6856	1.56307	0.00266652	At5g20950	ko00460:	Cyanoamino acid metabolism; ko00500: Starch and sucrose metabolism; ko00999: Biosynthesis of various plant secondary metabolites; ko01100: Metabolic pathways; ko01110: Biosynthesis of secondary metabolites	K05349	beta-glucosidase [EC:3.2.1.21] | (RefSeq) beta-glucosidase BoGH3B-like (A)	PREDICTED: beta-glucosidase BoGH3B-like [Daucus carota subsp. sativus]	XYL2_MEDSV RecName: Full=Beta-xylosidase/alpha-L-arabinofuranosidase 2 {ECO:0000303|PubMed:17615411, ECO:0000312|EMBL:ABQ45228.1}; AltName: Full=Xylan 1,4-beta-xylosidase/Alpha-L-arabinofuranosidase 2; Short=MsXyl2 {ECO:0000303|PubMed:17615411}; Includes: RecName: Full=Beta-xylosidase; EC=3.2.1.37; AltName: Full=1,4-beta-D-xylan xylohydrolase {ECO:0000250|UniProtKB:P48792}; AltName: Full=Xylan 1,…
Cs08G00164	23.6202	20.5699	12.8321	27.9776	30.5616	27.9581	1.51691	0.0033879	At5g20950	ko00460:	Cyanoamino acid metabolism; ko00500: Starch and sucrose metabolism; ko00999: Biosynthesis of various plant secondary metabolites; ko01100: Metabolic pathways; ko01110: Biosynthesis of secondary metabolites	K05349	beta-glucosidase [EC:3.2.1.21] | (RefSeq) beta-glucosidase BoGH3B-like (A)	PREDICTED: beta-glucosidase BoGH3B-like [Daucus carota subsp. sativus]	XYL2_MEDSV RecName: Full=Beta-xylosidase/alpha-L-arabinofuranosidase 2 {ECO:0000303|PubMed:17615411, ECO:0000312|EMBL:ABQ45228.1}; AltName: Full=Xylan 1,4-beta-xylosidase/Alpha-L-arabinofuranosidase 2; Short=MsXyl2 {ECO:0000303|PubMed:17615411}; Includes: RecName: Full=Beta-xylosidase; EC=3.2.1.37; AltName: Full=1,4-beta-D-xylan xylohydrolase {ECO:0000250|UniProtKB:P48792}; AltName: Full=Xylan 1,…
Cs08G00165	17.2617	17.2394	9.832	24.729	28.4351	24.369	1.74888	0.00071287	At5g20950	ko00460:	Cyanoamino acid metabolism; ko00500: Starch and sucrose metabolism; ko00999: Biosynthesis of various plant secondary metabolites; ko01100: Metabolic pathways; ko01110: Biosynthesis of secondary metabolites	K05349	beta-glucosidase [EC:3.2.1.21] | (RefSeq) beta-glucosidase BoGH3B-like (A)	PREDICTED: beta-glucosidase BoGH3B-like [Daucus carota subsp. sativus]	XYL2_MEDSV RecName: Full=Beta-xylosidase/alpha-L-arabinofuranosidase 2 {ECO:0000303|PubMed:17615411, ECO:0000312|EMBL:ABQ45228.1}; AltName: Full=Xylan 1,4-beta-xylosidase/Alpha-L-arabinofuranosidase 2; Short=MsXyl2 {ECO:0000303|PubMed:17615411}; Includes: RecName: Full=Beta-xylosidase; EC=3.2.1.37; AltName: Full=1,4-beta-D-xylan xylohydrolase {ECO:0000250|UniProtKB:P48792}; AltName: Full=Xylan 1,…
Cs05G01236	3.7157	4.7129	3.348	2.3036	2.0347	2.6228	0.591096	0.00365559	At1g22400	ko00460:	Cyanoamino acid metabolism; ko01100: Metabolic pathways; ko01110: Biosynthesis of secondary metabolites	K22706	(R)-mandelonitrile beta-glucosyltransferase [EC:2.4.1.354] | (RefSeq) 7-deoxyloganetin glucosyltransferase (A)	PREDICTED: 7-deoxyloganetin glucosyltransferase-like [Daucus carota subsp. sativus]	UGT2_GARJA RecName: Full=7-deoxyloganetin glucosyltransferase; EC=2.4.1.324; AltName: Full=Genipin glucosyltransferase; AltName: Full=UDP-glucose glucosyltransferase 2; Short=GjUGT2; AltName: Full=UDP-glycosyltransferase 85A24;
Cs03G00271	9.1446	12.8448	7.8307	0.8284	1.5229	2.3641	0.158128	6.27613e-12	At1g10070	ko00270:	Cysteine and methionine metabolism; ko00280: Valine, leucine and isoleucine degradation; ko00290: Valine, leucine and isoleucine biosynthesis; ko00770: Pantothenate and CoA biosynthesis; ko00966: Glucosinolate biosynthesis; ko01100: Metabolic pathways; ko01110: Biosynthesis of secondary metabolites; ko01210: 2-Oxocarboxylic acid metabolism; ko01230: Biosynthesis of amino acids; ko01240: Biosynthe…	K00826	branched-chain amino acid aminotransferase [EC:2.6.1.42] | (RefSeq) branched-chain-amino-acid aminotransferase 2, chloroplastic-like (A)	PREDICTED: branched-chain-amino-acid aminotransferase 2, chloroplastic-like [Daucus carota subsp. sativus]	BCAT2_ARATH RecName: Full=Branched-chain-amino-acid aminotransferase 2, chloroplastic; Short=Atbcat-2; EC=2.6.1.42; Flags: Precursor;
Cs07G02240	60.7089	42.2278	46.1345	86.2756	68.8279	65.3486	1.47884	0.000545148	At1g23820	ko00270:	Cysteine and methionine metabolism; ko00330: Arginine and proline metabolism; ko00480: Glutathione metabolism; ko01100: Metabolic pathways	K00797	spermidine synthase [EC:2.5.1.16] | (RefSeq) spermidine synthase 1-like (A)	PREDICTED: spermidine synthase 1-like [Daucus carota subsp. sativus]	SPDE_COFAR RecName: Full=Spermidine synthase; Short=SPDSY; EC=2.5.1.16; AltName: Full=Putrescine aminopropyltransferase;
Cs04G00181	3.8225	3.4816	3.6393	9.906	6.0707	12.5917	2.61056	2.39474e-06	At1g55920	ko00270:	Cysteine and methionine metabolism; ko00920: Sulfur metabolism; ko01100: Metabolic pathways; ko01110: Biosynthesis of secondary metabolites; ko01200: Carbon metabolism; ko01230: Biosynthesis of amino acids	K00640	serine O-acetyltransferase [EC:2.3.1.30] | (RefSeq) serine acetyltransferase 1, chloroplastic (A)	PREDICTED: serine acetyltransferase 1, chloroplastic [Daucus carota subsp. sativus]	SAT1_ARATH RecName: Full=Serine acetyltransferase 1, chloroplastic; Short=AtSAT-1; EC=2.3.1.30; AltName: Full=AtSERAT2;1; AltName: Full=SAT-p;
Cs07G02941	199.744	176.214	122.885	264.394	277.348	279.807	1.64691	9.15238e-06	At3g22460	ko00270:	Cysteine and methionine metabolism; ko00920: Sulfur metabolism; ko01100: Metabolic pathways; ko01110: Biosynthesis of secondary metabolites; ko01200: Carbon metabolism; ko01230: Biosynthesis of amino acids	K01738	cysteine synthase [EC:2.5.1.47] | (RefSeq) cysteine synthase (A)	PREDICTED: cysteine synthase [Daucus carota subsp. sativus]	CYSK_SOLTU RecName: Full=Cysteine synthase; EC=2.5.1.47; AltName: Full=CSase A; Short=CS-A; AltName: Full=O-acetylserine (thiol)-lyase; Short=OAS-TL A; AltName: Full=O-acetylserine sulfhydrylase;
novel.846	3.6393	0.6724	9.6908	0	0.0787	0.0371	0.00826995	2.0304e-06	At5g49160	ko00270:	Cysteine and methionine metabolism; ko01100: Metabolic pathways	K00558	DNA (cytosine-5)-methyltransferase 1 [EC:2.1.1.37] | (RefSeq) DNA (cytosine-5)-methyltransferase 1B-like (A)	PREDICTED: DNA (cytosine-5)-methyltransferase 1B-like [Daucus carota subsp. sativus]	DNMT1_ARATH RecName: Full=DNA (cytosine-5)-methyltransferase 1; EC=2.1.1.37; AltName: Full=DNA methyltransferase 01; AltName: Full=DNA methyltransferase 2; AltName: Full=DNA methyltransferase AthI; Short=DNA Metase AthI; Short=M.AthI; AltName: Full=DNA methyltransferase DDM2; AltName: Full=Protein DECREASED DNA METHYLATION 2;
Cs07G02517	8.5701	5.7266	4.4485	17.419	21.3842	19.9343	3.13347	1.21095e-12	At3g25900	ko00270:	Cysteine and methionine metabolism; ko01100: Metabolic pathways; ko01110: Biosynthesis of secondary metabolites	K00547	homocysteine S-methyltransferase [EC:2.1.1.10] | (RefSeq) homocysteine S-methyltransferase 1-like (A)	PREDICTED: homocysteine S-methyltransferase 1-like [Daucus carota subsp. sativus]	HMT1_BRAOT RecName: Full=Homocysteine S-methyltransferase 1; Short=BoHMT1; EC=2.1.1.10;
Cs03G02598	19.4656	13.3629	16.129	29.4048	21.0794	26.9729	1.58213	0.000322598	At3g03630	ko00270:	Cysteine and methionine metabolism; ko01100: Metabolic pathways; ko01230: Biosynthesis of amino acids	K22846	S-sulfo-L-cysteine synthase (O-acetyl-L-serine-dependent) [EC:2.5.1.144] | (RefSeq) probable S-sulfocysteine synthase, chloroplastic (A)	PREDICTED: probable S-sulfocysteine synthase, chloroplastic [Daucus carota subsp. sativus]	CYSK4_ARATH RecName: Full=S-sulfo-L-cysteine synthase (O-acetyl-L-serine-dependent), chloroplastic {ECO:0000305}; EC=2.5.1.144 {ECO:0000269|PubMed:20179139}; AltName: Full=AtCS26 {ECO:0000303|PubMed:18223034}; AltName: Full=Beta-substituted Ala synthase 5;1 {ECO:0000303|PubMed:18024555}; Short=ARAth-Bsas5;1 {ECO:0000303|PubMed:18024555}; AltName: Full=O-acetylserine sulfhydrylase {ECO:0000305}; F…
Cs01G00549	7.6695	5.7004	6.5167	10.6133	11.9593	9.3615	1.60581	3.19712e-05	At4g02060	ko03030:	DNA replication	K02210	DNA replication licensing factor MCM7 [EC:5.6.2.3] | (RefSeq) DNA replication licensing factor MCM7 (A)	PREDICTED: DNA replication licensing factor MCM7 [Daucus carota subsp. sativus]	MCM7_ORYSI RecName: Full=DNA replication licensing factor MCM7; EC=3.6.4.12; AltName: Full=Minichromosome maintenance protein 7;
Cs04G02280	9.3469	6.2872	6.8634	12.3127	13.5686	10.0182	1.59571	0.000286106	At2g16440	ko03030:	DNA replication	K02212	DNA replication licensing factor MCM4 [EC:5.6.2.3] | (RefSeq) DNA replication licensing factor MCM4 (A)	PREDICTED: DNA replication licensing factor MCM4 [Daucus carota subsp. sativus]	MCM4_ORYSJ RecName: Full=DNA replication licensing factor MCM4; EC=3.6.4.12; AltName: Full=Minichromosome maintenance protein 4; Short=OsMCM4;
Cs04G02372	8.6879	5.9645	5.6831	12.4203	13.5968	10.334	1.78757	1.23875e-05	SPBC211.04c	ko03030:	DNA replication	K02542	DNA replication licensing factor MCM6 [EC:5.6.2.3] | (RefSeq) DNA replication licensing factor MCM6 (A)	PREDICTED: DNA replication licensing factor MCM6 [Daucus carota subsp. sativus]	MCM6_ARATH RecName: Full=DNA replication licensing factor MCM6; EC=3.6.4.12; AltName: Full=Minichromosome maintenance protein 6; Short=AtMCM6;
Cs05G01374	11.0225	7.0978	7.5692	14.8391	15.4624	11.2787	1.61857	0.000494543	At5g46280	ko03030:	DNA replication	K02541	DNA replication licensing factor MCM3 [EC:5.6.2.3] | (RefSeq) DNA replication licensing factor MCM3 homolog 2 (A)	PREDICTED: DNA replication licensing factor MCM3 homolog 2 [Daucus carota subsp. sativus]	MCM3_ORYSI RecName: Full=DNA replication licensing factor MCM3; EC=3.6.4.12; AltName: Full=Minichromosome maintenance protein 3;
Cs07G02187	2.7233	1.607	2.0154	3.5401	3.8735	3.309	1.68974	0.0031869	At1g67320_2	ko03030:	DNA replication	K02685	DNA primase large subunit | (RefSeq) probable DNA primase large subunit (A)	PREDICTED: probable DNA primase large subunit [Daucus carota subsp. sativus]	PRI2_ARATH RecName: Full=Probable DNA primase large subunit;
Cs10G01750	3.9831	2.5859	2.5456	5.9052	6.6695	5.4127	1.97347	3.26831e-06	At2g07690	ko03030:	DNA replication	K02209	DNA replication licensing factor MCM5 [EC:5.6.2.3] | (RefSeq) DNA replication licensing factor MCM5 (A)	PREDICTED: DNA replication licensing factor MCM5 [Daucus carota subsp. sativus]	MCM5_ARATH RecName: Full=DNA replication licensing factor MCM5; EC=3.6.4.12; AltName: Full=Minichromosome maintenance protein 5; Short=AtMCM5;
CsUnG03640	9.9393	6.9926	6.723	13.039	15.7783	11.9849	1.72489	1.4041e-05	At1g44900	ko03030:	DNA replication	K02540	DNA replication licensing factor MCM2 [EC:5.6.2.3] | (RefSeq) DNA replication licensing factor MCM2 (A)	PREDICTED: DNA replication licensing factor MCM2 [Daucus carota subsp. sativus]	MCM2_ORYSI RecName: Full=DNA replication licensing factor MCM2; EC=3.6.4.12; AltName: Full=Minichromosome maintenance protein 2;
novel.454	7.0747	5.178	5.3819	10.6222	7.9299	7.3606	1.46942	0.00275571	At1g36590_2	ko03030:	DNA replication	K02209	DNA replication licensing factor MCM5 [EC:5.6.2.3] | (RefSeq) LOW QUALITY PROTEIN: uncharacterized protein LOC116110854 (A)	PREDICTED: uncharacterized protein LOC108212210 [Daucus carota subsp. sativus]	M860_ARATH RecName: Full=Uncharacterized mitochondrial protein AtMg00860; AltName: Full=ORF158;
Cs09G01039	5.5407	7.8602	6.7518	18.1916	10.0238	18.6678	2.3264	0.000171343	At2g29570	ko03030:	DNA replication; ko03410: Base excision repair; ko03420: Nucleotide excision repair; ko03430: Mismatch repair	K04802	proliferating cell nuclear antigen | (RefSeq) proliferating cell nuclear antigen (A)	RecName: Full=Proliferating cell nuclear antigen; Short=PCNA; AltName: Full=Cyclin	PCNA1_DAUCA RecName: Full=Proliferating cell nuclear antigen; Short=PCNA; AltName: Full=Cyclin;
Cs07G00614	43.7902	29.348	22.9545	64.7696	44.9305	51.1289	1.67369	0.00132676	At3g51140	ko03030:	DNA replication; ko03410: Base excision repair; ko03420: Nucleotide excision repair; ko03430: Mismatch repair; ko03440: Homologous recombination	K02327	DNA polymerase delta subunit 1 [EC:2.7.7.7] | (RefSeq) DNA/RNA polymerase (A)	PREDICTED: protein CHAPERONE-LIKE PROTEIN OF POR1, chloroplastic [Daucus carota subsp. sativus]	CPP1_ARATH RecName: Full=Protein CHAPERONE-LIKE PROTEIN OF POR1, chloroplastic {ECO:0000303|PubMed:24151298}; Short=AtCPP1 {ECO:0000303|PubMed:24151298}; AltName: Full=Protein CELL GROWTH DEFECT FACTOR 1 {ECO:0000303|PubMed:16192270}; Short=AtCDF1 {ECO:0000303|PubMed:16192270}; Flags: Precursor;
Cs04G01092	5.4375	3.8785	3.0233	6.3705	8.6747	5.9832	1.70418	0.00269077	At5g61000	ko03030:	DNA replication; ko03420: Nucleotide excision repair; ko03430: Mismatch repair; ko03440: Homologous recombination	K07466	replication factor A1 | (RefSeq) replication protein A 70 kDa DNA-binding subunit B (A)	PREDICTED: replication protein A 70 kDa DNA-binding subunit B-like [Daucus carota subsp. sativus]	RFA1D_ARATH RecName: Full=Replication protein A 70 kDa DNA-binding subunit D; Short=AtRPA70D; AltName: Full=AtRPA1-4; AltName: Full=Replication factor A protein 1D; AltName: Full=Replication protein A 1D; Short=AtRPA1D;
CsUnG06677	21.3137	14.5706	16.3974	36.0932	25.0357	26.3181	1.67261	0.000259784	At3g18580	ko03030:	DNA replication; ko03430: Mismatch repair; ko03440: Homologous recombination	K03111	single-strand DNA-binding protein | (RefSeq) single-stranded DNA-binding protein, mitochondrial (A)	PREDICTED: single-stranded DNA-binding protein, mitochondrial [Daucus carota subsp. sativus]	SSBP_ARATH RecName: Full=Single-stranded DNA-binding protein, mitochondrial; Flags: Precursor;
Cs02G02235	12.5143	11.0299	12.0124	5.7267	8.2897	8.3436	0.628857	0.0024689	At3g46540	ko04144:	Endocytosis	K12471	epsin | (RefSeq) ENTH domain-containing protein C794.11c isoform X1 (A)	PREDICTED: ENTH domain-containing protein C794.11c isoform X2 [Daucus carota subsp. sativus]	EPN2_ARATH RecName: Full=Clathrin interactor EPSIN 2; AltName: Full=EPSIN-related 2;
Cs03G01807	7.498	5.4678	7.767	4.2079	3.8731	4.3856	0.601298	0.00121961	At4g26750	ko04144:	Endocytosis	K12199	vacuolar protein sorting-associated protein VTA1 | (RefSeq) LOW QUALITY PROTEIN: protein HOMOLOG OF MAMMALIAN LYST-INTERACTING PROTEIN 5-like (A)	PREDICTED: LOW QUALITY PROTEIN: protein HOMOLOG OF MAMMALIAN LYST-INTERACTING PROTEIN 5-like [Daucus carota subsp. sativus]	LIP5_ARATH RecName: Full=Protein HOMOLOG OF MAMMALIAN LYST-INTERACTING PROTEIN 5 {ECO:0000303|PubMed:17468262}; AltName: Full=Protein EXTENSIN-LIKE; Short=EXT-LIKE;
Cs07G03262	6.1089	6.3802	7.882	4.3399	4.267	4.3351	0.635312	0.00125468	At3g59290_1	ko04144:	Endocytosis	K12471	epsin | (RefSeq) clathrin interactor EPSIN 3 isoform X1 (A)	PREDICTED: clathrin interactor EPSIN 3 isoform X1 [Daucus carota subsp. sativus]	EPN3_ARATH RecName: Full=Clathrin interactor EPSIN 3; AltName: Full=EPSIN-related 3;
Cs09G02166	19.9582	25.496	34.7743	15.3383	15.2471	15.4669	0.574014	0.00239756	At4g19640	ko04144:	Endocytosis; ko04145: Phagosome	K07889	Ras-related protein Rab-5C | (RefSeq) ras-related protein RABF2b (A)	ras-related protein RABF2b [Jatropha curcas]	RAF2B_ARATH RecName: Full=Ras-related protein RABF2b {ECO:0000303|PubMed:12644670}; Short=AtRABF2b {ECO:0000303|PubMed:12644670}; AltName: Full=Ras-related protein Ara-7 {ECO:0000303|PubMed:11532937}; AltName: Full=Ras-related protein Rab5B {ECO:0000305|PubMed:12644670}; Short=AtRab5B {ECO:0000305|PubMed:12644670};
Cs09G00425	10.497	8.3944	11.31	4.5144	3.4504	7.1876	0.501712	0.00128578	At5g63700_1	ko00565:	Ether lipid metabolism; ko01100: Metabolic pathways	K01062	platelet-activating factor acetylhydrolase [EC:3.1.1.47] | (RefSeq) hypothetical protein (A)	PREDICTED: uncharacterized protein At5g08430-like isoform X3 [Nelumbo nucifera]	C3H44_ARATH RecName: Full=Zinc finger CCCH domain-containing protein 44; Short=AtC3H44;
Cs07G00941	44.6255	33.6398	37.4005	61.1428	58.1993	52.7571	1.4879	2.28404e-05	At3g15690	ko00061:	Fatty acid biosynthesis; ko00620: Pyruvate metabolism; ko00640: Propanoate metabolism; ko01100: Metabolic pathways; ko01110: Biosynthesis of secondary metabolites; ko01200: Carbon metabolism; ko01212: Fatty acid metabolism	K02160	acetyl-CoA carboxylase biotin carboxyl carrier protein | (RefSeq) biotin carboxyl carrier protein of acetyl-CoA carboxylase, chloroplastic isoform X1 (A)	PREDICTED: biotin carboxyl carrier protein of acetyl-CoA carboxylase-like isoform X2 [Daucus carota subsp. sativus]	BCCP2_ARATH RecName: Full=Biotin carboxyl carrier protein of acetyl-CoA carboxylase 2, chloroplastic; Short=AtBCCP2; Short=BCCP-2; Flags: Precursor;
Cs09G00332	6.2034	4.2834	3.777	7.4095	6.6174	7.3869	1.50127	0.00378964	At2g03500	ko00061:	Fatty acid biosynthesis; ko01040: Biosynthesis of unsaturated fatty acids; ko01100: Metabolic pathways; ko01212: Fatty acid metabolism	K03921	acyl-[acyl-carrier-protein] desaturase [EC:1.14.19.2 1.14.19.11 1.14.19.26] | (RefSeq) Acyl-[acyl-carrier-protein] desaturase 5, chloroplastic (A)	PREDICTED: probable transcription factor KAN3 [Daucus carota subsp. sativus]	EFM_ARATH RecName: Full=Myb family transcription factor EFM {ECO:0000303|PubMed:25132385}; AltName: Full=MYB-domain transcription factor HHO4 {ECO:0000305}; AltName: Full=Protein EARLY FLOWERING MYB {ECO:0000303|PubMed:25132385}; AltName: Full=Protein HRS1 HOMOLOG 4 {ECO:0000305};
Cs10G01411	8.1383	18.9303	22.5865	3.9062	5.3169	9.138	0.369773	0.00213483	At1g75250	ko00062:	Fatty acid elongation; ko01100: Metabolic pathways; ko01110: Biosynthesis of secondary metabolites; ko04626: Plant-pathogen interaction	K15397	3-ketoacyl-CoA synthase [EC:2.3.1.199] | (RefSeq) 3-ketoacyl-CoA synthase 17-like (A)	PREDICTED: protein RADIALIS-like 3 [Daucus carota subsp. sativus]	RADL5_ARATH RecName: Full=Protein RADIALIS-like 5; Short=AtRL5; Short=Protein RAD-like 5; AltName: Full=Protein RADIALIS-LIKE SANT/MYB 4; Short=Protein RSM4;
Cs10G01990	49.8978	69.418	68.928	27.2995	36.2886	40.168	0.551179	0.0016846	At1g75250	ko00062:	Fatty acid elongation; ko01100: Metabolic pathways; ko01110: Biosynthesis of secondary metabolites; ko04626: Plant-pathogen interaction	K15397	3-ketoacyl-CoA synthase [EC:2.3.1.199] | (RefSeq) 3-ketoacyl-CoA synthase 17-like (A)	PREDICTED: protein RADIALIS-like 3 [Daucus carota subsp. sativus]	RADL3_ARATH RecName: Full=Protein RADIALIS-like 3; Short=AtRL3; Short=Protein RAD-like 3;
CsUnG05413	16.5152	17.853	21.4087	6.9833	6.4079	12.6021	0.466023	0.000423258	At1g75250	ko00062:	Fatty acid elongation; ko01100: Metabolic pathways; ko01110: Biosynthesis of secondary metabolites; ko04626: Plant-pathogen interaction	K15397	3-ketoacyl-CoA synthase [EC:2.3.1.199] | (RefSeq) 3-ketoacyl-CoA synthase 17-like (A)	PREDICTED: protein RADIALIS-like 3 [Daucus carota subsp. sativus]	RADL5_ARATH RecName: Full=Protein RADIALIS-like 5; Short=AtRL5; Short=Protein RAD-like 5; AltName: Full=Protein RADIALIS-LIKE SANT/MYB 4; Short=Protein RSM4;
Cs02G00007	6.0025	4.4419	9.7609	3.5149	0.6872	0.6214	0.238724	0.00200626	At5g05270	ko00941:	Flavonoid biosynthesis; ko01100: Metabolic pathways; ko01110: Biosynthesis of secondary metabolites	K01859	chalcone isomerase [EC:5.5.1.6] | (RefSeq) probable chalcone--flavonone isomerase 3 isoform X1 (A)	PREDICTED: probable chalcone--flavonone isomerase 3 isoform X2 [Daucus carota subsp. sativus]	CHIL2_HUMLU RecName: Full=Chalcone isomerase-like protein 2 {ECO:0000303|PubMed:29760092}; Short=HlCHIL2 {ECO:0000303|PubMed:29760092}; EC=5.5.1.6 {ECO:0000250|UniProtKB:Q8VZW3};
Cs09G04716	14.398	14.5038	22.735	10.4022	9.4496	9.8867	0.575917	0.00194047	At3g51240	ko00941:	Flavonoid biosynthesis; ko01100: Metabolic pathways; ko01110: Biosynthesis of secondary metabolites	K00475	naringenin 3-dioxygenase [EC:1.14.11.9] | (RefSeq) flavanone 3-dioxygenase (A)	flavanone 3 beta-hydroxylase [Aethusa cynapium]	FL3H_PETCR RecName: Full=Flavanone 3-dioxygenase; EC=1.14.11.9 {ECO:0000269|PubMed:12782296}; AltName: Full=Flavanone 3-beta-hydroxylase; AltName: Full=Flavanone 3-hydroxylase; Short=F3H; AltName: Full=Naringenin,2-oxoglutarate 3-dioxygenase; Short=Naringenin 3-dioxygenase;
Cs08G02268	108.97	76.1746	69.4345	146.525	153.001	147.378	1.75547	1.95189e-07	At5g51110	ko00790:	Folate biosynthesis; ko01100: Metabolic pathways	K01724	4a-hydroxytetrahydrobiopterin dehydratase [EC:4.2.1.96] | (RefSeq) probable pterin-4-alpha-carbinolamine dehydratase, chloroplastic (A)	PREDICTED: uncharacterized protein LOC108223878 [Daucus carota subsp. sativus]	ATP1_ARATH RecName: Full=Probable pterin-4-alpha-carbinolamine dehydratase, chloroplastic {ECO:0000305}; EC=4.2.1.96 {ECO:0000305}; AltName: Full=4-alpha-hydroxy-tetrahydropterin dehydratase {ECO:0000305}; AltName: Full=PCD/DCoH-like protein 1 {ECO:0000303|Ref.1}; AltName: Full=Protein AIRP2 TARGET PROTEIN 1 {ECO:0000303|PubMed:28626006}; AltName: Full=Protein SDIR1-INTERACTING PROTEIN 1 {ECO:000…
Cs07G02502	29.848	19.4391	23.2961	45.2288	34.0378	38.7984	1.62662	6.21694e-05	At1g69200	ko00051:	Fructose and mannose metabolism; ko00500: Starch and sucrose metabolism; ko00520: Amino sugar and nucleotide sugar metabolism; ko01100: Metabolic pathways; ko01110: Biosynthesis of secondary metabolites; ko01250: Biosynthesis of nucleotide sugars	K00847	fructokinase [EC:2.7.1.4] | (RefSeq) probable fructokinase-7 (A)	PREDICTED: fructokinase-like 2, chloroplastic [Daucus carota subsp. sativus]	SCKL2_ARATH RecName: Full=Fructokinase-like 2, chloroplastic {ECO:0000303|PubMed:20511297}; AltName: Full=pfkB-type carbohydrate kinase family protein 1 {ECO:0000303|PubMed:16326926}; Flags: Precursor;
Cs10G03192	1.9198	0.0935	4.1001	0.2303	0.1814	0.1309	0.0887558	0.000153301	At5g17530	ko00051:	Fructose and mannose metabolism; ko00520: Amino sugar and nucleotide sugar metabolism; ko01100: Metabolic pathways; ko01110: Biosynthesis of secondary metabolites; ko01250: Biosynthesis of nucleotide sugars	K01840	phosphomannomutase [EC:5.4.2.8] | (RefSeq) uncharacterized protein LOC109794464 (A)	PREDICTED: phosphomannomutase/phosphoglucomutase isoform X1 [Daucus carota subsp. sativus]	#N/A
Cs04G03284	80.428	48.5007	33.2624	170.987	187.506	241.584	3.69981	6.02395e-12	At5g26220	ko00480:	Glutathione metabolism; ko01100: Metabolic pathways	K22596	gamma-glutamylcyclotransferase, plant [EC:4.3.2.9] | (RefSeq) putative glutathione-specific gamma-glutamylcyclotransferase 2 (A)	PREDICTED: putative glutathione-specific gamma-glutamylcyclotransferase 2 [Daucus carota subsp. sativus]	GCT22_ARATH RecName: Full=Gamma-glutamylcyclotransferase 2-2 {ECO:0000305}; Short=AtGGCT2;2 {ECO:0000303|PubMed:25716890}; EC=4.3.2.9 {ECO:0000269|PubMed:25716890}; AltName: Full=Gamma-glutamyl cyclotransferase 2;2 {ECO:0000303|PubMed:25716890};
Cs05G00011	161.96	123.256	173.359	209.695	297.388	279.962	1.71629	4.03095e-05	At3g09270	ko00480:	Glutathione metabolism; ko01100: Metabolic pathways	K00799	glutathione S-transferase [EC:2.5.1.18] | (RefSeq) probable glutathione S-transferase (A)	PREDICTED: probable glutathione S-transferase [Daucus carota subsp. sativus]	GSTX1_TOBAC RecName: Full=Probable glutathione S-transferase; EC=2.5.1.18; AltName: Full=Auxin-induced protein PGNT1/PCNT110;
Cs09G03035	123.69	137.69	124.561	213.696	167.689	191.905	1.48543	2.92942e-05	At1g10360	ko00480:	Glutathione metabolism; ko01100: Metabolic pathways	K00799	glutathione S-transferase [EC:2.5.1.18] | (RefSeq) glutathione S-transferase U17-like (A)	unknown, partial [Petroselinum crispum]	GSTUH_ARATH RecName: Full=Glutathione S-transferase U17; Short=AtGSTU17; EC=2.5.1.18; AltName: Full=GST class-tau member 17; AltName: Full=Glutathione S-transferase 30; AltName: Full=Protein EARLY RESPONSIVE TO DEHYDRATION 9;
Cs11G00481	65.6547	64.4102	63.2037	37.9095	40.4677	43.8738	0.632545	3.71678e-08	At2g44740	ko00480:	Glutathione metabolism; ko01100: Metabolic pathways	K01255	leucyl aminopeptidase [EC:3.4.11.1] | (RefSeq) leucyl aminopeptidase (A)	PREDICTED: cyclin-U4-1 [Daucus carota subsp. sativus]	CCU41_ARATH RecName: Full=Cyclin-U4-1; Short=CycU4;1; AltName: Full=Cyclin-P4.1; Short=CycP4;1;
Cs03G00925	11.2822	7.9469	10.2383	4.1906	7.191	5.4908	0.572579	0.00221303	At4g19060	ko00561:	Glycerolipid metabolism; ko00564: Glycerophospholipid metabolism; ko01100: Metabolic pathways; ko01110: Biosynthesis of secondary metabolites; ko04070: Phosphatidylinositol signaling system	K00901	diacylglycerol kinase (ATP) [EC:2.7.1.107] | (RefSeq) uncharacterized protein LOC117621869 (A)	PREDICTED: uncharacterized protein LOC108224518 [Daucus carota subsp. sativus]	DRL26_ARATH RecName: Full=Probable disease resistance protein At4g19060;
Cs05G01333	28.4799	23.6335	24.4211	31.458	49.338	36.7539	1.53591	0.00382851	At5g45670	ko00561:	Glycerolipid metabolism; ko01100: Metabolic pathways	K00679	phospholipid:diacylglycerol acyltransferase [EC:2.3.1.158] | (RefSeq) hypothetical protein (A)	PREDICTED: GDSL esterase/lipase At5g45670-like [Daucus carota subsp. sativus]	GDL82_ARATH RecName: Full=GDSL esterase/lipase At5g45670; EC=3.1.1.-; AltName: Full=Extracellular lipase At5g45670; Flags: Precursor;
CsUnG06350	3.7626	3.8046	2.8926	1.6612	1.4162	1.8012	0.466414	0.000230484	At1g80950	ko00564:	Glycerophospholipid metabolism; ko00565: Ether lipid metabolism; ko01100: Metabolic pathways	K13510	lysophosphatidylcholine acyltransferase / lyso-PAF acetyltransferase [EC:2.3.1.23 2.3.1.67] | (RefSeq) lysophospholipid acyltransferase LPEAT1-like isoform X1 (A)	PREDICTED: lysophospholipid acyltransferase LPEAT1-like isoform X2 [Daucus carota subsp. sativus]	LPCT1_ARATH RecName: Full=Lysophospholipid acyltransferase LPEAT1; EC=2.3.1.25; AltName: Full=Lysophosphatidylethanolamine acyltransferase 1; Short=AtLPEAT1;
Cs04G00823	11.331	12.746	7.9179	6.9834	6.1307	6.0098	0.597717	0.00317297	At4g09760	ko00564:	Glycerophospholipid metabolism; ko01100: Metabolic pathways	K14156	choline/ethanolamine kinase [EC:2.7.1.32 2.7.1.82] | (RefSeq) probable choline kinase 2 (A)	PREDICTED: probable choline kinase 2 [Daucus carota subsp. sativus]	CK3_ARATH RecName: Full=Probable choline kinase 3; EC=2.7.1.32;
Cs10G00551	30.3879	27.4999	29.9744	18.3415	18.4735	18.9952	0.635201	1.7924e-07	At1g74320	ko00564:	Glycerophospholipid metabolism; ko01100: Metabolic pathways	K14156	choline/ethanolamine kinase [EC:2.7.1.32 2.7.1.82] | (RefSeq) probable choline kinase 3 (A)	PREDICTED: probable choline kinase 3 [Daucus carota subsp. sativus]	CK2_ARATH RecName: Full=Probable choline kinase 2; EC=2.7.1.32;
Cs06G00834	52.483	44.4711	55.7463	95.7971	67.6439	61.8091	1.47511	0.00411329	At1g14810	ko00260:	Glycine, serine and threonine metabolism; ko00261: Monobactam biosynthesis; ko00270: Cysteine and methionine metabolism; ko00300: Lysine biosynthesis; ko01100: Metabolic pathways; ko01110: Biosynthesis of secondary metabolites; ko01210: 2-Oxocarboxylic acid metabolism; ko01230: Biosynthesis of amino acids	K00133	aspartate-semialdehyde dehydrogenase [EC:1.2.1.11] | (RefSeq) aspartate-semialdehyde dehydrogenase-like (A)	PREDICTED: aspartate-semialdehyde dehydrogenase-like [Daucus carota subsp. sativus]	#N/A
Cs10G02521	76.4757	48.0645	39.6941	102.818	73.9635	78.1202	1.55206	0.00397192	At4g34200	ko00260:	Glycine, serine and threonine metabolism; ko00270: Cysteine and methionine metabolism; ko01100: Metabolic pathways; ko01110: Biosynthesis of secondary metabolites; ko01200: Carbon metabolism; ko01230: Biosynthesis of amino acids	K00058	D-3-phosphoglycerate dehydrogenase / 2-oxoglutarate reductase [EC:1.1.1.95 1.1.1.399] | (RefSeq) D-3-phosphoglycerate dehydrogenase 1, chloroplastic-like (A)	PREDICTED: D-3-phosphoglycerate dehydrogenase 1, chloroplastic-like [Daucus carota subsp. sativus]	SERA1_ARATH RecName: Full=D-3-phosphoglycerate dehydrogenase 1, chloroplastic; EC=1.1.1.95 {ECO:0000269|PubMed:24368794}; AltName: Full=Protein EMBRYO SAC DEVELOPMENT ARREST 9; Flags: Precursor;
Cs09G01503	38.188	40.5242	47.404	17.6613	22.6287	29.6126	0.554271	0.000260839	At4g12290	ko00260:	Glycine, serine and threonine metabolism; ko00350: Tyrosine metabolism; ko00360: Phenylalanine metabolism; ko00410: beta-Alanine metabolism; ko00950: Isoquinoline alkaloid biosynthesis; ko00960: Tropane, piperidine and pyridine alkaloid biosynthesis; ko01100: Metabolic pathways; ko01110: Biosynthesis of secondary metabolites	K00276	primary-amine oxidase [EC:1.4.3.21] | (RefSeq) primary amine oxidase-like (A)	PREDICTED: primary amine oxidase-like [Daucus carota subsp. sativus]	AMO_ARATH RecName: Full=Primary amine oxidase; EC=1.4.3.21 {ECO:0000250|UniProtKB:P46883}; AltName: Full=Amine oxidase [copper-containing]; Flags: Precursor;
Cs03G03419	0.9629	1.0358	0.8541	1.913	1.7018	1.7694	1.88734	0.000337511	At4g37930	ko00260:	Glycine, serine and threonine metabolism; ko00460: Cyanoamino acid metabolism; ko00630: Glyoxylate and dicarboxylate metabolism; ko00670: One carbon pool by folate; ko01100: Metabolic pathways; ko01110: Biosynthesis of secondary metabolites; ko01200: Carbon metabolism; ko01230: Biosynthesis of amino acids; ko01240: Biosynthesis of cofactors	K00600	glycine hydroxymethyltransferase [EC:2.1.2.1] | (RefSeq) serine hydroxymethyltransferase, mitochondrial-like (A)	PREDICTED: serine hydroxymethyltransferase, mitochondrial-like [Daucus carota subsp. sativus]	GLYM_PEA RecName: Full=Serine hydroxymethyltransferase, mitochondrial; Short=SHMT; EC=2.1.2.1; AltName: Full=Glycine hydroxymethyltransferase; AltName: Full=Serine methylase; Flags: Precursor;
Cs04G03146	126.122	93.4373	89.6484	200.519	141.962	142.905	1.56977	0.000390736	At4g32520	ko00260:	Glycine, serine and threonine metabolism; ko00460: Cyanoamino acid metabolism; ko00630: Glyoxylate and dicarboxylate metabolism; ko00670: One carbon pool by folate; ko01100: Metabolic pathways; ko01110: Biosynthesis of secondary metabolites; ko01200: Carbon metabolism; ko01230: Biosynthesis of amino acids; ko01240: Biosynthesis of cofactors	K00600	glycine hydroxymethyltransferase [EC:2.1.2.1] | (RefSeq) serine hydroxymethyltransferase 3, chloroplastic-like (A)	PREDICTED: serine hydroxymethyltransferase 3, chloroplastic-like [Daucus carota subsp. sativus]	GLYP3_ARATH RecName: Full=Serine hydroxymethyltransferase 3, chloroplastic; Short=AtSHMT3; EC=2.1.2.1; AltName: Full=Glycine hydroxymethyltransferase 3; AltName: Full=Serine methylase 3; Flags: Precursor;
Cs07G00516	64.4071	59.755	60.5957	36.3413	24.292	36.4553	0.525491	3.23747e-06	At4g37930	ko00260:	Glycine, serine and threonine metabolism; ko00460: Cyanoamino acid metabolism; ko00630: Glyoxylate and dicarboxylate metabolism; ko00670: One carbon pool by folate; ko01100: Metabolic pathways; ko01110: Biosynthesis of secondary metabolites; ko01200: Carbon metabolism; ko01230: Biosynthesis of amino acids; ko01240: Biosynthesis of cofactors	K00600	glycine hydroxymethyltransferase [EC:2.1.2.1] | (RefSeq) serine hydroxymethyltransferase 1, mitochondrial (A)	PREDICTED: serine hydroxymethyltransferase 1, mitochondrial [Daucus carota subsp. sativus]	GLYM1_ARATH RecName: Full=Serine hydroxymethyltransferase 1, mitochondrial; Short=AtSHMT1; EC=2.1.2.1; AltName: Full=Glycine hydroxymethyltransferase 1; AltName: Full=Serine Transhydroxymethyltransferase; Short=STM; AltName: Full=Serine methylase 1; Flags: Precursor;
Cs09G01994	36.7568	26.017	28.9644	68.3579	50.732	43.6133	1.77356	2.83767e-05	At4g29840	ko00260:	Glycine, serine and threonine metabolism; ko00750: Vitamin B6 metabolism; ko01100: Metabolic pathways; ko01110: Biosynthesis of secondary metabolites; ko01230: Biosynthesis of amino acids	K01733	threonine synthase [EC:4.2.3.1] | (RefSeq) threonine synthase, chloroplastic-like (A)	PREDICTED: threonine synthase, chloroplastic-like [Daucus carota subsp. sativus]	THRC_SOLTU RecName: Full=Threonine synthase, chloroplastic; Short=TS; EC=4.2.3.1; Flags: Precursor;
novel.2095	1.3882	0.846	1.1305	2.3511	2.1452	2.7073	2.14093	0.000602851	At1g28230	ko00010:	Glycolysis / Gluconeogenesis; ko00030: Pentose phosphate pathway; ko00051: Fructose and mannose metabolism; ko00052: Galactose metabolism; ko01100: Metabolic pathways; ko01110: Biosynthesis of secondary metabolites; ko01200: Carbon metabolism; ko01230: Biosynthesis of amino acids; ko03018: RNA degradation	K00850	6-phosphofructokinase 1 [EC:2.7.1.11] | (RefSeq) ATP-dependent 6-phosphofructokinase 6-like (A)	PREDICTED: purine permease 3-like [Daucus carota subsp. sativus]	PUP1_ARATH RecName: Full=Purine permease 1 {ECO:0000303|PubMed:10662864}; Short=AtPUP1 {ECO:0000303|PubMed:10662864};
Cs07G02595	0.8998	0.5807	1.1174	8.5809	12.5899	19.9455	15.8267	2.52814e-18	At1g70730	ko00010:	Glycolysis / Gluconeogenesis; ko00030: Pentose phosphate pathway; ko00052: Galactose metabolism; ko00230: Purine metabolism; ko00500: Starch and sucrose metabolism; ko00520: Amino sugar and nucleotide sugar metabolism; ko01100: Metabolic pathways; ko01110: Biosynthesis of secondary metabolites; ko01250: Biosynthesis of nucleotide sugars	K01835	phosphoglucomutase [EC:5.4.2.2] | (RefSeq) phosphoglucomutase, cytoplasmic-like (A)	hypothetical protein DCAR_023589 [Daucus carota subsp. sativus]	PGMC1_MAIZE RecName: Full=Phosphoglucomutase, cytoplasmic 1; Short=PGM 1; EC=5.4.2.2; AltName: Full=Glucose phosphomutase 1;
Cs06G01054	74.0131	51.7426	69.0517	95.5954	102.618	99.9624	1.53062	3.92825e-05	At3g16640	ko00010:	Glycolysis / Gluconeogenesis; ko00053: Ascorbate and aldarate metabolism; ko00071: Fatty acid degradation; ko00280: Valine, leucine and isoleucine degradation; ko00310: Lysine degradation; ko00330: Arginine and proline metabolism; ko00340: Histidine metabolism; ko00380: Tryptophan metabolism; ko00410: beta-Alanine metabolism; ko00561: Glycerolipid metabolism; ko00620: Pyruvate metabolism; ko00770…	K00128	aldehyde dehydrogenase (NAD+) [EC:1.2.1.3] | (RefSeq) aldehyde dehydrogenase 5, mitochondrial-like (A)	PREDICTED: translationally-controlled tumor protein homolog [Daucus carota subsp. sativus]	TCTP_ORYSJ RecName: Full=Translationally-controlled tumor protein homolog; Short=TCTP;
Cs04G01018	11.6772	11.0916	11.3411	5.416	7.5605	7.3778	0.596727	0.000256006	At1g77120	ko00010:	Glycolysis / Gluconeogenesis; ko00071: Fatty acid degradation; ko00350: Tyrosine metabolism; ko00620: Pyruvate metabolism; ko01100: Metabolic pathways; ko01110: Biosynthesis of secondary metabolites	K00001	alcohol dehydrogenase [EC:1.1.1.1] | (RefSeq) alcohol dehydrogenase-like 6 (A)	PREDICTED: alcohol dehydrogenase-like 6 [Daucus carota subsp. sativus]	ADHL6_ARATH RecName: Full=Alcohol dehydrogenase-like 6; EC=1.1.1.1 {ECO:0000250|UniProtKB:P06525};
novel.1570	25.6342	13.3968	12.0643	7.8871	8.7311	10.1188	0.523277	0.00222396	At5g42250	ko00010:	Glycolysis / Gluconeogenesis; ko00071: Fatty acid degradation; ko00350: Tyrosine metabolism; ko00620: Pyruvate metabolism; ko01100: Metabolic pathways; ko01110: Biosynthesis of secondary metabolites; ko01200: Carbon metabolism	K00121	S-(hydroxymethyl)glutathione dehydrogenase / alcohol dehydrogenase [EC:1.1.1.284 1.1.1.1] | (RefSeq) alcohol dehydrogenase-like 7 (A)	PREDICTED: alcohol dehydrogenase-like 7 [Daucus carota subsp. sativus]	ADHL7_ARATH RecName: Full=Alcohol dehydrogenase-like 7; EC=1.1.1.1 {ECO:0000250|UniProtKB:P06525};
Cs07G00329	4.0689	2.6228	1.2506	9.2273	7.6955	4.9274	2.75112	0.000396707	At3g50520	ko00010:	Glycolysis / Gluconeogenesis; ko00260: Glycine, serine and threonine metabolism; ko01100: Metabolic pathways; ko01110: Biosynthesis of secondary metabolites; ko01200: Carbon metabolism; ko01230: Biosynthesis of amino acids	K15634	2,3-bisphosphoglycerate-dependent phosphoglycerate mutase [EC:5.4.2.11] | (RefSeq) phosphoglycerate mutase-like protein 4 (A)	PREDICTED: phosphoglycerate mutase-like protein 4 [Daucus carota subsp. sativus]	PGML4_ARATH RecName: Full=Phosphoglycerate mutase-like protein 4 {ECO:0000305};
Cs07G02970	102.702	91.9229	128.456	43.8426	49.7545	71.2059	0.510098	0.000122655	At4g15530	ko00010:	Glycolysis / Gluconeogenesis; ko00620: Pyruvate metabolism; ko00710: Carbon fixation in photosynthetic organisms; ko01100: Metabolic pathways; ko01110: Biosynthesis of secondary metabolites; ko01200: Carbon metabolism	K01006	pyruvate, orthophosphate dikinase [EC:2.7.9.1] | (RefSeq) pyruvate, phosphate dikinase, chloroplastic isoform X1 (A)	PREDICTED: pyruvate, phosphate dikinase, chloroplastic isoform X3 [Daucus carota subsp. sativus]	PPDK_MESCR RecName: Full=Pyruvate, phosphate dikinase, chloroplastic; EC=2.7.9.1 {ECO:0000250|UniProtKB:P11155}; AltName: Full=Pyruvate, orthophosphate dikinase; Flags: Precursor;
CsUnG02086	12.1317	6.9666	6.8391	22.0009	15.1632	15.5895	2.03388	4.50384e-05	At5g08570	ko00010:	Glycolysis / Gluconeogenesis; ko00620: Pyruvate metabolism; ko01100: Metabolic pathways; ko01110: Biosynthesis of secondary metabolites; ko01200: Carbon metabolism; ko01230: Biosynthesis of amino acids	K00873	pyruvate kinase [EC:2.7.1.40] | (RefSeq) pyruvate kinase, cytosolic isozyme (A)	PREDICTED: pyruvate kinase, cytosolic isozyme [Daucus carota subsp. sativus]	KPYC_SOYBN RecName: Full=Pyruvate kinase, cytosolic isozyme; Short=PK; EC=2.7.1.40;
Cs03G00120	17.8833	14.0138	14.9012	34.6737	24.6651	19.5684	1.68611	0.000718642	At1g16300	ko00010:	Glycolysis / Gluconeogenesis; ko00710: Carbon fixation in photosynthetic organisms; ko01100: Metabolic pathways; ko01110: Biosynthesis of secondary metabolites; ko01200: Carbon metabolism; ko01230: Biosynthesis of amino acids	K00134	glyceraldehyde 3-phosphate dehydrogenase (phosphorylating) [EC:1.2.1.12] | (RefSeq) glyceraldehyde-3-phosphate dehydrogenase GAPCP2, chloroplastic-like (A)	PREDICTED: glyceraldehyde-3-phosphate dehydrogenase GAPCP2, chloroplastic-like [Daucus carota subsp. sativus]	G3PP2_ARATH RecName: Full=Glyceraldehyde-3-phosphate dehydrogenase GAPCP2, chloroplastic; EC=1.2.1.12; AltName: Full=Glyceraldehyde-3-phosphate dehydrogenase of plastid 2; AltName: Full=NAD-dependent glyceraldehydephosphate dehydrogenase chloroplastic 2; Flags: Precursor;
Cs03G00234	23.0864	13.4024	12.8231	40.6813	32.2021	28.6651	2.05931	1.10724e-05	At1g31860	ko00340:	Histidine metabolism; ko01100: Metabolic pathways; ko01110: Biosynthesis of secondary metabolites; ko01230: Biosynthesis of amino acids	K11755	phosphoribosyl-AMP cyclohydrolase / phosphoribosyl-ATP pyrophosphohydrolase [EC:3.5.4.19 3.6.1.31] | (RefSeq) histidine biosynthesis bifunctional protein hisIE, chloroplastic (A)	PREDICTED: histidine biosynthesis bifunctional protein hisIE, chloroplastic [Daucus carota subsp. sativus]	HIS2_ARATH RecName: Full=Histidine biosynthesis bifunctional protein hisIE, chloroplastic; AltName: Full=Protein HISTIDINE BIOSYNTHESIS 2; Includes: RecName: Full=Phosphoribosyl-AMP cyclohydrolase; Short=PRA-CH; EC=3.5.4.19 {ECO:0000269|PubMed:9733547}; Includes: RecName: Full=Phosphoribosyl-ATP pyrophosphatase; Short=PRA-PH; EC=3.6.1.31 {ECO:0000269|PubMed:9733547}; Flags: Precursor;
Cs04G03408	6.5203	2.0812	0.3926	21.2613	32.9201	29.7011	9.32639	0.000467189	At5g48850	ko00340:	Histidine metabolism; ko01100: Metabolic pathways; ko01110: Biosynthesis of secondary metabolites; ko01230: Biosynthesis of amino acids	K14152	phosphoribosyl-ATP pyrophosphohydrolase / phosphoribosyl-AMP cyclohydrolase / histidinol dehydrogenase [EC:3.6.1.31 3.5.4.19 1.1.1.23] | (RefSeq) uncharacterized protein LOC111783531 (A)	PREDICTED: protein SULFUR DEFICIENCY-INDUCED 1-like isoform X2 [Daucus carota subsp. sativus]	SDI1_ARATH RecName: Full=Protein SULFUR DEFICIENCY-INDUCED 1 {ECO:0000303|PubMed:19154231}; Short=AtSDI1 {ECO:0000303|PubMed:19154231};
Cs06G00035	5.5718	2.1505	0.7189	9.8178	10.1463	16.9579	4.37402	0.000113197	At5g48850	ko00340:	Histidine metabolism; ko01100: Metabolic pathways; ko01110: Biosynthesis of secondary metabolites; ko01230: Biosynthesis of amino acids	K14152	phosphoribosyl-ATP pyrophosphohydrolase / phosphoribosyl-AMP cyclohydrolase / histidinol dehydrogenase [EC:3.6.1.31 3.5.4.19 1.1.1.23] | (RefSeq) uncharacterized protein LOC111783531 (A)	PREDICTED: protein SULFUR DEFICIENCY-INDUCED 1-like [Daucus carota subsp. sativus]	SDI1_ARATH RecName: Full=Protein SULFUR DEFICIENCY-INDUCED 1 {ECO:0000303|PubMed:19154231}; Short=AtSDI1 {ECO:0000303|PubMed:19154231};
Cs07G01066	45.0249	37.4286	45.2546	70.0082	61.929	57.4524	1.48299	2.21084e-05	At1g58080	ko00340:	Histidine metabolism; ko01100: Metabolic pathways; ko01110: Biosynthesis of secondary metabolites; ko01230: Biosynthesis of amino acids	K00765	ATP phosphoribosyltransferase [EC:2.4.2.17] | (RefSeq) ATP phosphoribosyltransferase 2, chloroplastic (A)	PREDICTED: ATP phosphoribosyltransferase 2, chloroplastic [Daucus carota subsp. sativus]	HIS1B_ARATH RecName: Full=ATP phosphoribosyltransferase 2, chloroplastic; Short=ATP-PRTase 2; Short=AtATP-PRT2; EC=2.4.2.17; Flags: Precursor;
Cs09G04636	20.8909	14.4952	14.1469	32.9228	25.0662	23.1058	1.63719	0.000382083	At1g31860	ko00340:	Histidine metabolism; ko01100: Metabolic pathways; ko01110: Biosynthesis of secondary metabolites; ko01230: Biosynthesis of amino acids	K11755	phosphoribosyl-AMP cyclohydrolase / phosphoribosyl-ATP pyrophosphohydrolase [EC:3.5.4.19 3.6.1.31] | (RefSeq) histidine biosynthesis bifunctional protein hisIE, chloroplastic (A)	PREDICTED: histidine biosynthesis bifunctional protein hisIE, chloroplastic [Daucus carota subsp. sativus]	HIS2_ARATH RecName: Full=Histidine biosynthesis bifunctional protein hisIE, chloroplastic; AltName: Full=Protein HISTIDINE BIOSYNTHESIS 2; Includes: RecName: Full=Phosphoribosyl-AMP cyclohydrolase; Short=PRA-CH; EC=3.5.4.19 {ECO:0000269|PubMed:9733547}; Includes: RecName: Full=Phosphoribosyl-ATP pyrophosphatase; Short=PRA-PH; EC=3.6.1.31 {ECO:0000269|PubMed:9733547}; Flags: Precursor;
Cs03G00152	15.9047	10.7491	14.1118	29.0916	21.0058	24.3767	1.82689	5.43841e-06	At1g79050	ko03440:	Homologous recombination	K03553	recombination protein RecA | (RefSeq) DNA repair protein recA homolog 1, chloroplastic (A)	PREDICTED: DNA repair protein recA homolog 1, chloroplastic [Daucus carota subsp. sativus]	RECAC_ARATH RecName: Full=DNA repair protein recA homolog 1, chloroplastic; AltName: Full=Recombinase A homolog 1; Flags: Precursor;
Cs04G02175	22.5432	17.6333	20.1859	37.0633	25.5152	28.5809	1.5102	0.000408787	At3g02060	ko03440:	Homologous recombination	K03655	ATP-dependent DNA helicase RecG [EC:5.6.2.4] | (RefSeq) ATP-dependent DNA helicase homolog RECG, chloroplastic isoform X1 (A)	PREDICTED: ATP-dependent DNA helicase At3g02060, chloroplastic [Daucus carota subsp. sativus]	Y3206_ARATH RecName: Full=ATP-dependent DNA helicase At3g02060, chloroplastic; EC=3.6.4.12 {ECO:0000305}; Flags: Precursor;
Cs05G01455	1.6569	1.3144	0.8877	2.0842	2.4307	2.074	1.70741	0.00375081	At4g21070_2	ko03440:	Homologous recombination	K10683	BRCA1-associated RING domain protein 1 | (RefSeq) protein BREAST CANCER SUSCEPTIBILITY 1 homolog (A)	PREDICTED: protein BREAST CANCER SUSCEPTIBILITY 1 homolog [Daucus carota subsp. sativus]	BRCA1_ARATH RecName: Full=Protein BREAST CANCER SUSCEPTIBILITY 1 homolog {ECO:0000303|PubMed:12582233}; Short=AtBRCA1 {ECO:0000303|PubMed:12582233};
Cs01G00339	18.1803	14.3083	13.944	9.6758	9.0561	10.8188	0.636421	3.12973e-05	At4g18010	ko00562:	Inositol phosphate metabolism; ko01100: Metabolic pathways	K24221	type I inositol polyphosphate 5-phosphatase IP5P1/2 [EC:3.1.3.56] | (RefSeq) type I inositol polyphosphate 5-phosphatase 2 (A)	PREDICTED: type I inositol polyphosphate 5-phosphatase 2-like [Daucus carota subsp. sativus]	IP5P2_ARATH RecName: Full=Type I inositol polyphosphate 5-phosphatase 2 {ECO:0000303|PubMed:11402208}; Short=At5PTase2 {ECO:0000303|PubMed:11402208}; EC=3.1.3.56 {ECO:0000269|PubMed:11340187};
Cs04G00866	930.492	1202.24	1091.95	458.035	545.203	730.327	0.537593	5.1569e-05	At2g22240	ko00562:	Inositol phosphate metabolism; ko01100: Metabolic pathways; ko01110: Biosynthesis of secondary metabolites	K01858	myo-inositol-1-phosphate synthase [EC:5.5.1.4] | (RefSeq) inositol-3-phosphate synthase (A)	PREDICTED: inositol-3-phosphate synthase [Juglans regia]	INO1_NICPA RecName: Full=Inositol-3-phosphate synthase; Short=MIP synthase; EC=5.5.1.4; AltName: Full=Myo-inositol 1-phosphate synthase; Short=IPS; Short=MI-1-P synthase;
Cs09G03935	30.7513	21.2592	20.5054	38.2351	37.4454	32.1903	1.48755	0.000604012	At4g38100	ko00562:	Inositol phosphate metabolism; ko01100: Metabolic pathways; ko01110: Biosynthesis of secondary metabolites; ko04070: Phosphatidylinositol signaling system	K01092	myo-inositol-1(or 4)-monophosphatase [EC:3.1.3.25] | (RefSeq) phosphatase IMPL1, chloroplastic-like isoform X1 (A)	PREDICTED: protein CURVATURE THYLAKOID 1D, chloroplastic [Daucus carota subsp. sativus]	CUT1D_ARATH RecName: Full=Protein CURVATURE THYLAKOID 1D, chloroplastic; Flags: Precursor;
Cs09G03404	11.8697	10.6084	12.834	6.5689	8.1374	7.1985	0.62032	0.000363877	At1g01490	ko00562:	Inositol phosphate metabolism; ko01100: Metabolic pathways; ko04070: Phosphatidylinositol signaling system	K10572	inositol-pentakisphosphate 2-kinase [EC:2.7.1.158] | (RefSeq) inositol-pentakisphosphate 2-kinase (A)	PREDICTED: pollen-specific leucine-rich repeat extensin-like protein 1 isoform X2 [Daucus carota subsp. sativus]	HIP39_ARATH RecName: Full=Heavy metal-associated isoprenylated plant protein 39 {ECO:0000303|PubMed:21072340, ECO:0000303|PubMed:23368984}; Short=AtHIP39 {ECO:0000303|PubMed:21072340, ECO:0000303|PubMed:23368984}; Flags: Precursor;
Cs06G02172	3.1088	1.9943	2.6741	4.7915	4.7176	4.7657	1.83547	0.00336531	At1g65870	ko00943:	Isoflavonoid biosynthesis; ko01100: Metabolic pathways; ko01110: Biosynthesis of secondary metabolites	K25075	pterocarpan synthase [EC:4.2.1.139] | (GenBank) disease resistance response protein (A)	PREDICTED: dirigent protein 22-like [Daucus carota subsp. sativus]	DIR21_ARATH RecName: Full=Dirigent protein 21; Short=AtDIR21; Flags: Precursor;
Cs07G01309	40.7789	33.1351	55.9478	21.8042	23.1819	26.7661	0.552527	0.000563159	At2g45600	ko00950:	Isoquinoline alkaloid biosynthesis; ko01100: Metabolic pathways; ko01110: Biosynthesis of secondary metabolites	K22097	3-O-acetylpapaveroxine carboxylesterase [EC:3.1.1.105] | (RefSeq) carboxylesterase 1-like (A)	PREDICTED: probable carboxylesterase 8 [Daucus carota subsp. sativus]	CXE8_ARATH RecName: Full=Probable carboxylesterase 8; AltName: Full=AtCXE8; EC=3.1.1.1;
Cs07G01311	5.3638	8.2397	7.0825	2.757	3.0814	3.8571	0.468699	0.000286204	At2g45600	ko00950:	Isoquinoline alkaloid biosynthesis; ko01100: Metabolic pathways; ko01110: Biosynthesis of secondary metabolites	K22097	3-O-acetylpapaveroxine carboxylesterase [EC:3.1.1.105] | (RefSeq) carboxylesterase 1-like (A)	PREDICTED: probable carboxylesterase 8 [Daucus carota subsp. sativus]	CXE8_ARATH RecName: Full=Probable carboxylesterase 8; AltName: Full=AtCXE8; EC=3.1.1.1;
Cs09G02818	82.0336	67.0721	53.6274	19.6927	41.5294	42.8659	0.513424	0.0033532	At1g70850	ko00950:	Isoquinoline alkaloid biosynthesis; ko01100: Metabolic pathways; ko01110: Biosynthesis of secondary metabolites	K01742	thebaine synthase [EC:4.2.99.24] | (RefSeq) major latex protein 149-like (A)	PREDICTED: kirola-like [Daucus carota subsp. sativus]	KIRO_ACTDE RecName: Full=Kirola {ECO:0000303|PubMed:21309790}; AltName: Allergen=Act d 11 {ECO:0000303|PubMed:21309790};
Cs04G02256	24.3948	16.3726	20.1919	41.5125	29.8403	31.7061	1.69062	5.95463e-05	At3g14390	ko00300:	Lysine biosynthesis; ko00470: D-Amino acid metabolism; ko01100: Metabolic pathways; ko01110: Biosynthesis of secondary metabolites; ko01230: Biosynthesis of amino acids	K01586	diaminopimelate decarboxylase [EC:4.1.1.20] | (RefSeq) diaminopimelate decarboxylase 1, chloroplastic-like (A)	PREDICTED: diaminopimelate decarboxylase 1, chloroplastic-like [Daucus carota subsp. sativus]	DCDA2_ARATH RecName: Full=Diaminopimelate decarboxylase 2, chloroplastic; Short=DAP decarboxylase 2; Short=DAPDC 2; EC=4.1.1.20; Flags: Precursor;
Cs06G00196	7.6774	9.4303	6.8984	4.3017	4.1652	5.0151	0.561607	0.000158738	At1g31470	ko04016:	MAPK signaling pathway - plant	K17686	P-type Cu+ transporter [EC:7.2.2.8] | (RefSeq) copper-transporting ATPase HMA5-like (A)	PREDICTED: protein NUCLEAR FUSION DEFECTIVE 4 [Daucus carota subsp. sativus]	NFD4_ARATH RecName: Full=Protein NUCLEAR FUSION DEFECTIVE 4 {ECO:0000303|PubMed:16698901};
Cs09G04750	4.465	5.0138	4.5221	2.601	2.4007	3.2774	0.591326	0.00279046	At4g25150	ko04016:	MAPK signaling pathway - plant	K20728	vegetative storage protein 2 | (RefSeq) vegetative storage protein 1-like (A)	PREDICTED: acid phosphatase 1-like [Daucus carota subsp. sativus]	PPA1_SOLLC RecName: Full=Acid phosphatase 1; EC=3.1.3.2; AltName: Full=Apase-1(1); Flags: Precursor;
CsUnG02215	8.1561	6.9847	8.1878	5.1223	4.7349	4.689	0.623535	0.00396204	At1g43700	ko04016:	MAPK signaling pathway - plant	K20557	transcription factor VIP1 | (RefSeq) transcription factor VIP1 (A)	PREDICTED: transcription factor VIP1 [Daucus carota subsp. sativus]	VIP1_ARATH RecName: Full=Transcription factor VIP1 {ECO:0000305}; AltName: Full=Protein SULPHATE UTILIZATION EFFICIENCY 3 {ECO:0000303|PubMed:20547563}; AltName: Full=VirE2-interacting protein 1 {ECO:0000303|PubMed:11432846}; Short=AtVIP1 {ECO:0000303|PubMed:11432846}; AltName: Full=bZIP transcription factor 51 {ECO:0000303|PubMed:11906833}; Short=AtbZIP51 {ECO:0000303|PubMed:11906833}; Short=bZI…
Cs02G01943	16.2671	17.4916	15.675	5.9235	7.3508	12.4407	0.520192	0.00142253	At4g26080	ko04016:	MAPK signaling pathway - plant; ko04075: Plant hormone signal transduction	K14497	protein phosphatase 2C [EC:3.1.3.16] | (RefSeq) probable protein phosphatase 2C 6 (A)	PREDICTED: probable protein phosphatase 2C 6 [Daucus carota subsp. sativus]	P2C06_ORYSJ RecName: Full=Probable protein phosphatase 2C 6 {ECO:0000305}; Short=OsPP2C06 {ECO:0000303|PubMed:19021904}; EC=3.1.3.16 {ECO:0000305}; AltName: Full=ABI1-like protein 1 {ECO:0000305}; Short=OsABI-LIKE1 {ECO:0000303|PubMed:26491145}; Short=OsABIL1 {ECO:0000303|PubMed:26491145};
Cs04G01296	41.2245	57.9114	46.9031	20.4429	23.3879	23.4497	0.460702	1.63405e-08	At4g33950	ko04016:	MAPK signaling pathway - plant; ko04075: Plant hormone signal transduction	K14498	serine/threonine-protein kinase SRK2 [EC:2.7.11.1] | (RefSeq) serine/threonine-protein kinase SAPK2 (A)	PREDICTED: serine/threonine-protein kinase SAPK2 [Daucus carota subsp. sativus]	SAPK2_ORYSI OST1RecName: Full=Serine/threonine-protein kinase SAPK2; EC=2.7.11.1; AltName: Full=Osmotic stress/abscisic acid-activated protein kinase 2;
CsUnG06739	1.8156	1.677	2.0042	4.3848	3.8626	2.5569	1.96556	0.000183673	At1g06150_1	ko04016:	MAPK signaling pathway - plant; ko04075: Plant hormone signal transduction	K13422	transcription factor MYC2 | (RefSeq) transcription factor MYC2-like (A)	PREDICTED: transcription factor bHLH155-like [Daucus carota subsp. sativus]	LHWL1_ARATH RecName: Full=Transcription factor EMB1444 {ECO:0000303|PubMed:12586866}; AltName: Full=Basic helix-loop-helix protein 169 {ECO:0000305}; Short=AtbHLH169 {ECO:0000305}; Short=bHLH 169 {ECO:0000305}; AltName: Full=LONESOME HIGHWAY-like protein 1 {ECO:0000303|PubMed:17626058}; AltName: Full=Protein EMBRYO DEFECTIVE 1444 {ECO:0000303|PubMed:12586866}; AltName: Full=bHLH transcription fac…
novel.2256	1.6196	2.1743	2.0688	1.2871	15.5214	15.9664	5.59041	0.000747571	At3g20770	ko04016:	MAPK signaling pathway - plant; ko04075: Plant hormone signal transduction	K14514	ethylene-insensitive protein 3 | (RefSeq) ETHYLENE INSENSITIVE 3-like 1 protein (A)	PREDICTED: ETHYLENE INSENSITIVE 3-like 1 protein [Daucus carota subsp. sativus]	EIN3_ARATH RecName: Full=Protein ETHYLENE INSENSITIVE 3;
Cs09G02203	8.7983	12.1145	8.1801	2.5537	5.1385	5.8127	0.464199	0.00230949	At1g07090	ko04016:	MAPK signaling pathway - plant; ko04075: Plant hormone signal transduction; ko04626: Plant-pathogen interaction	K13413	mitogen-activated protein kinase kinase 4/5 [EC:2.7.12.2] | (RefSeq) mitogen-activated protein kinase kinase 5-like (A)	PREDICTED: protein LIGHT-DEPENDENT SHORT HYPOCOTYLS 6-like isoform X1 [Daucus carota subsp. sativus]	LSH6_ARATH RecName: Full=Protein LIGHT-DEPENDENT SHORT HYPOCOTYLS 6; AltName: Full=Protein ORGAN BOUNDARY 6;
Cs01G00540	15.0714	17.4773	23.4111	7.6319	6.8692	9.7225	0.432875	4.19427e-06	At1g29280	ko04016:	MAPK signaling pathway - plant; ko04626: Plant-pathogen interaction	K13425	WRKY transcription factor 22 | (RefSeq) WRKY transcription factor 22-like (A)	PREDICTED: probable WRKY transcription factor 35 [Daucus carota subsp. sativus]	WRK65_ARATH RecName: Full=Probable WRKY transcription factor 65; AltName: Full=WRKY DNA-binding protein 65;
Cs04G00115	13.558	13.2324	18.5636	7.7325	6.3901	7.744	0.482132	9.65805e-05	At1g29280	ko04016:	MAPK signaling pathway - plant; ko04626: Plant-pathogen interaction	K13425	WRKY transcription factor 22 | (GenBank) WRKY family transcription factor (A)	PREDICTED: probable WRKY transcription factor 65 [Daucus carota subsp. sativus]	WRK65_ARATH RecName: Full=Probable WRKY transcription factor 65; AltName: Full=WRKY DNA-binding protein 65;
Cs06G00913	43.6782	27.2466	39.2174	63.7627	51.0703	48.8829	1.4864	0.0028052	At2g44040	ko00261:	Monobactam biosynthesis; ko00300: Lysine biosynthesis; ko01100: Metabolic pathways; ko01110: Biosynthesis of secondary metabolites; ko01230: Biosynthesis of amino acids	K00215	4-hydroxy-tetrahydrodipicolinate reductase [EC:1.17.1.8] | (RefSeq) probable 4-hydroxy-tetrahydrodipicolinate reductase 2, chloroplastic (A)	PREDICTED: probable 4-hydroxy-tetrahydrodipicolinate reductase 2, chloroplastic [Daucus carota subsp. sativus]	DAPB2_ARATH RecName: Full=4-hydroxy-tetrahydrodipicolinate reductase 2, chloroplastic; Short=HTPA reductase 2; EC=1.17.1.8; Flags: Precursor;
Cs09G01472	15.5644	16.073	15.3265	9.5891	8.1813	10.8553	0.609526	3.63753e-05	At1g33720	ko00902:	Monoterpenoid biosynthesis; ko01110: Biosynthesis of secondary metabolites	K23810	(E)-8-carboxylinalool synthase [EC:1.14.14.-] | (RefSeq) geraniol 8-hydroxylase (A)	PREDICTED: geraniol 8-hydroxylase-like [Daucus carota subsp. sativus]	CYT24_CATRO RecName: Full=Cytochrome P450 76T24 {ECO:0000303|PubMed:24710322}; Short=CrCYP76T24 {ECO:0000303|PubMed:24710322}; EC=1.14.-.- {ECO:0000305};
Cs05G00313	4.4624	4.5903	5.0273	2.0699	2.8029	2.6062	0.531179	0.000154458	Hs5901926	ko03015:	mRNA surveillance pathway	K14397	cleavage and polyadenylation specificity factor subunit 5 | (RefSeq) pre-mRNA cleavage factor Im 25 kDa subunit 1-like (A)	PREDICTED: pre-mRNA cleavage factor Im 25 kDa subunit 1-like [Daucus carota subsp. sativus]	CFIS1_ARATH RecName: Full=Pre-mRNA cleavage factor Im 25 kDa subunit 1 {ECO:0000303|PubMed:18479511}; AltName: Full=Cleavage and polyadenylation specificity factor 25 kDa subunit {ECO:0000303|PubMed:16282318}; Short=AtCFI-25 {ECO:0000303|PubMed:16282318}; Short=CFIm-25 {ECO:0000303|PubMed:16282318}; Short=CPSF 25 kDa subunit {ECO:0000305}; AltName: Full=Cleavage and polyadenylation specificity fa…
CsUnG05864	2.3156	3.4638	6.9596	1.5155	1.2238	1.4387	0.327969	0.000430353	At3g09100	ko03015:	mRNA surveillance pathway	K13917	mRNA-capping enzyme [EC:2.7.7.50 3.6.1.74] | (RefSeq) mRNA-capping enzyme-like (A)	PREDICTED: mRNA-capping enzyme-like [Daucus carota subsp. sativus]	#N/A
Cs01G02284	231.121	214.301	176.964	322.128	323.68	284.472	1.4947	1.02919e-06	At5g50250	ko03015:	mRNA surveillance pathway; ko03018: RNA degradation	K13126	polyadenylate-binding protein | (RefSeq) 30S ribosomal protein 2, chloroplastic (A)	PREDICTED: 28 kDa ribonucleoprotein, chloroplastic-like [Daucus carota subsp. sativus]	ROC1_SPIOL RecName: Full=28 kDa ribonucleoprotein, chloroplastic; Short=28RNP;
Cs02G00422	27.4418	18.56	21.8982	44.473	38.9634	32.2653	1.704	1.66236e-05	At1g49760	ko03015:	mRNA surveillance pathway; ko03018: RNA degradation	K13126	polyadenylate-binding protein | (RefSeq) polyadenylate-binding protein 8-like (A)	PREDICTED: polyadenylate-binding protein 8-like [Daucus carota subsp. sativus]	PABP8_ARATH RecName: Full=Polyadenylate-binding protein 8; Short=PABP-8; Short=Poly(A)-binding protein 8;
Cs02G00446	44.5291	28.2934	15.6274	64.1397	58.5005	47.8872	1.92795	0.00149496	At1g49760	ko03015:	mRNA surveillance pathway; ko03018: RNA degradation	K13126	polyadenylate-binding protein | (RefSeq) polyadenylate-binding protein 8-like (A)	hypothetical protein DCAR_019434 [Daucus carota subsp. sativus]	PABP8_ARATH RecName: Full=Polyadenylate-binding protein 8; Short=PABP-8; Short=Poly(A)-binding protein 8;
Cs03G01292	459.339	310.692	257.433	643.112	508.539	520.723	1.62767	0.000236157	At4g34110	ko03015:	mRNA surveillance pathway; ko03018: RNA degradation	K13126	polyadenylate-binding protein | (RefSeq) polyadenylate-binding protein 8-like (A)	PREDICTED: polyadenylate-binding protein 8-like [Daucus carota subsp. sativus]	PABP2_ARATH RecName: Full=Polyadenylate-binding protein 2; Short=PABP-2; Short=Poly(A)-binding protein 2;
Cs04G00568	43.9976	36.9659	41.8929	69.0152	55.6676	75.8229	1.63203	2.15323e-06	At4g09040	ko03015:	mRNA surveillance pathway; ko03018: RNA degradation	K13126	polyadenylate-binding protein | (RefSeq) 30S ribosomal protein 2, chloroplastic (A)	PREDICTED: 28 kDa ribonucleoprotein, chloroplastic [Daucus carota subsp. sativus]	ROC1_SPIOL RecName: Full=28 kDa ribonucleoprotein, chloroplastic; Short=28RNP;
Cs03G00881	11.3682	5.7573	2.1329	16.6652	34.9005	44.1685	4.97104	0.000803348	At3g45940	ko00510:	N-Glycan biosynthesis; ko01100: Metabolic pathways; ko04141: Protein processing in endoplasmic reticulum	K05546	mannosyl-oligosaccharide alpha-1,3-glucosidase [EC:3.2.1.207] | (RefSeq) probable glucan 1,3-alpha-glucosidase (A)	PREDICTED: sulfoquinovosidase-like [Daucus carota subsp. sativus]	XYL2_ARATH RecName: Full=Putative alpha-xylosidase 2; EC=3.2.1.177; Flags: Precursor;
Cs02G00227	5.7266	2.996	3.8669	8.4205	6.9557	6.5073	1.73823	0.00257802	At1g78590	ko00760:	Nicotinate and nicotinamide metabolism; ko01100: Metabolic pathways; ko01240: Biosynthesis of cofactors	K00858	NAD+ kinase [EC:2.7.1.23] | (RefSeq) NADH kinase (A)	PREDICTED: NADH kinase [Daucus carota subsp. sativus]	NADHK_ORYSJ RecName: Full=Probable NADH kinase; EC=2.7.1.86;
Cs03G02895	1.7913	1.2736	1.4587	3.2905	2.1107	3.8526	2.04567	0.00371707	At1g08080	ko00910:	Nitrogen metabolism; ko01100: Metabolic pathways	K01674	carbonic anhydrase [EC:4.2.1.1] | (RefSeq) alpha carbonic anhydrase 7-like (A)	PREDICTED: alpha carbonic anhydrase 7-like [Daucus carota subsp. sativus]	ATCA7_ARATH RecName: Full=Alpha carbonic anhydrase 7; Short=AtaCA7; Short=AtalphaCA7; EC=4.2.1.1; AltName: Full=Alpha carbonate dehydratase 7; Flags: Precursor;
Cs10G02422	24.9146	29.8399	26.8294	13.9544	18.7014	17.2947	0.612259	0.000316143	At1g58180	ko00910:	Nitrogen metabolism; ko01100: Metabolic pathways	K01673	carbonic anhydrase [EC:4.2.1.1] | (RefSeq) beta carbonic anhydrase 5, chloroplastic-like isoform X1 (A)	PREDICTED: beta carbonic anhydrase 5, chloroplastic-like isoform X1 [Daucus carota subsp. sativus]	BCA5_ARATH RecName: Full=Beta carbonic anhydrase 5, chloroplastic; Short=AtbCA5; Short=AtbetaCA5; EC=4.2.1.1; AltName: Full=Beta carbonate dehydratase 5; Flags: Precursor;
Cs02G01065	1.1845	1.6246	1.2083	5.0157	3.86	2.0989	2.73177	0.000193863	At1g07920	ko03013:	Nucleocytoplasmic transport	K03231	elongation factor 1-alpha | (RefSeq) elongation factor 1-alpha-like (A)	PREDICTED: elongation factor 1-alpha-like [Daucus carota subsp. sativus]	EF1A1_DAUCA RecName: Full=Elongation factor 1-alpha; Short=EF-1-alpha;
Cs04G03162	9.1786	7.6724	6.9901	15.0225	10.5348	10.065	1.49416	0.00303234	At4g32910	ko03013:	Nucleocytoplasmic transport	K14304	nuclear pore complex protein Nup85 | (RefSeq) nuclear pore complex protein NUP85 (A)	PREDICTED: nuclear pore complex protein NUP85 [Daucus carota subsp. sativus]	NUP85_ARATH RecName: Full=Nuclear pore complex protein NUP85; AltName: Full=Nuclear pore complex protein NUP75 {ECO:0000303|PubMed:21189294}; AltName: Full=Nucleoporin 75; AltName: Full=Nucleoporin 85;
Cs07G02073	9.0685	6.4016	4.6634	16.1547	9.6401	11.0325	1.82916	0.00094497	At5g53480	ko03013:	Nucleocytoplasmic transport	K14293	importin subunit beta-1 | (RefSeq) importin subunit beta-1-like (A)	PREDICTED: importin subunit beta-1-like [Daucus carota subsp. sativus]	IMB1_ARATH RecName: Full=Importin subunit beta-1 {ECO:0000305}; AltName: Full=Karyopherin subunit beta-1; Short=ATKPNB1 {ECO:0000303|PubMed:23582042};
Cs08G01350	611.058	391.928	367.855	1036.5	719.179	719.872	1.80587	4.89627e-05	At1g07920	ko03013:	Nucleocytoplasmic transport	K03231	elongation factor 1-alpha | (RefSeq) elongation factor 1-alpha-like (A)	PREDICTED: elongation factor 1-alpha-like [Daucus carota subsp. sativus]	EF1A2_DAUCA RecName: Full=Elongation factor 1-alpha; Short=EF-1-alpha;
Cs08G02090	37.0251	45.054	56.0303	23.7271	25.6758	30.2057	0.576417	0.0008801	At4g28000	ko03013:	Nucleocytoplasmic transport	K03231	elongation factor 1-alpha | (GenBank) elongation factor 1-alpha (A)	hypothetical protein DCAR_010646 [Daucus carota subsp. sativus]	FIGL1_ARATH RecName: Full=ATPase family AAA domain-containing protein FIGL1 {ECO:0000305}; AltName: Full=AAA-ATPase FIDGETIN-LIKE 1 {ECO:0000303|PubMed:26161528}; EC=3.6.4.- {ECO:0000305};
Cs09G04509	16.9594	12.6514	9.3687	34.9607	17.7206	20.7345	1.88345	0.000956473	At5g19820	ko03013:	Nucleocytoplasmic transport	K20222	importin-5 | (RefSeq) importin-5-like (A)	PREDICTED: importin-5-like [Daucus carota subsp. sativus]	TNPO1_ARATH RecName: Full=Transportin-1; Short=AtTRN1; AltName: Full=Importin beta-2; AltName: Full=Karyopherin beta-2;
Cs09G04923	4.1919	2.5331	6.8589	2.0949	1.5314	2.1777	0.427271	0.00362954	At5g03070	ko03013:	Nucleocytoplasmic transport	K15042	importin subunit alpha-6/7 | (RefSeq) importin subunit alpha-9 isoform X1 (A)	PREDICTED: importin subunit alpha-9 isoform X2 [Daucus carota subsp. sativus]	IMPA9_ARATH RecName: Full=Importin subunit alpha-9 {ECO:0000305}; Short=IMPa-9 {ECO:0000303|PubMed:18836040};
Cs02G02404	16.1064	12.8587	10.2364	20.3311	20.2358	18.6988	1.51182	0.000608332	At1g02140	ko03013:	Nucleocytoplasmic transport; ko03015: mRNA surveillance pathway; ko03040: Spliceosome	K12877	protein mago nashi | (RefSeq) protein mago nashi homolog (A)	PREDICTED: protein mago nashi homolog [Daucus carota subsp. sativus]	MGN2_ORYSJ RecName: Full=Protein mago nashi homolog 2 {ECO:0000305}; Short=OsMAGO2 {ECO:0000303|PubMed:24416299}; AltName: Full=Mago nashi-like protein 2 {ECO:0000305};
CsUnG01077	8.8357	9.2728	5.1487	19.8098	23.573	15.6542	2.53844	7.15202e-07	At5g11200	ko03013:	Nucleocytoplasmic transport; ko03015: mRNA surveillance pathway; ko03040: Spliceosome	K12812	ATP-dependent RNA helicase UAP56/SUB2 [EC:3.6.4.13] | (RefSeq) DEAD-box ATP-dependent RNA helicase 56-like (A)	PREDICTED: DEAD-box ATP-dependent RNA helicase 56-like [Daucus carota subsp. sativus]	RH15_ARATH RecName: Full=DEAD-box ATP-dependent RNA helicase 15; EC=3.6.4.13; AltName: Full=UAP56 homolog A;
Cs01G00694	9.9086	6.0212	5.5339	14.5551	10.8744	11.0962	1.70174	0.00284488	At5g10700	ko00514:	Other types of O-glycan biosynthesis	K20781	peptidyl serine alpha-galactosyltransferase [EC:2.4.1.-] | (RefSeq) hypothetical protein (A)	PREDICTED: putative peptidyl-tRNA hydrolase PTRHD1 [Daucus carota subsp. sativus]	#N/A
novel.974	3.4671	2.0074	1.3391	5.0771	5.0496	3.2987	1.97038	0.00338759	--	ko00190:	Oxidative phosphorylation; ko00195: Photosynthesis; ko01100: Metabolic pathways	K02115	F-type H+-transporting ATPase subunit gamma | (RefSeq) ATP synthase gamma chain, chloroplastic (A)	hypothetical protein DCAR_004220 [Daucus carota subsp. sativus]	ATPG_TOBAC RecName: Full=ATP synthase gamma chain, chloroplastic; AltName: Full=F-ATPase gamma subunit; Flags: Precursor;
Cs04G01252	357.745	342.604	304.705	578.734	481.174	514.224	1.56622	1.41571e-08	At1g22840	ko00190:	Oxidative phosphorylation; ko01100: Metabolic pathways	K08738	cytochrome c | (RefSeq) cytochrome c-like (A)	PREDICTED: cytochrome c-like [Daucus carota subsp. sativus]	CYC_HELAN RecName: Full=Cytochrome c;
Cs04G01564	41.745	39.4853	26.8428	62.1138	55.793	53.8619	1.58938	0.000145717	At1g80230	ko00190:	Oxidative phosphorylation; ko01100: Metabolic pathways	K02265	cytochrome c oxidase subunit 5b | (RefSeq) cytochrome c oxidase subunit 5b-2, mitochondrial-like (A)	PREDICTED: cytochrome c oxidase subunit 5b-2, mitochondrial-like [Daucus carota subsp. sativus]	CX5B2_ARATH RecName: Full=Cytochrome c oxidase subunit 5b-2, mitochondrial; Short=AtCOX5b-2; Flags: Precursor;
Cs09G02033	195.087	163.649	100.62	254.143	249.167	259.426	1.66045	0.000374548	At1g51650	ko00190:	Oxidative phosphorylation; ko01100: Metabolic pathways	K02135	F-type H+-transporting ATPase subunit epsilon | (RefSeq) ATP synthase subunit epsilon, mitochondrial (A)	hypothetical protein DCAR_007668 [Daucus carota subsp. sativus]	ATP5E_IPOBA RecName: Full=ATP synthase subunit epsilon, mitochondrial; Short=ATPase subunit epsilon;
Cs04G01388	13.2706	10.761	8.3935	16.5204	16.6232	15.6855	1.5059	0.000327428	At5g17310	ko00040:	Pentose and glucuronate interconversions; ko00052: Galactose metabolism; ko00500: Starch and sucrose metabolism; ko00520: Amino sugar and nucleotide sugar metabolism; ko01100: Metabolic pathways; ko01110: Biosynthesis of secondary metabolites; ko01240: Biosynthesis of cofactors; ko01250: Biosynthesis of nucleotide sugars	K00963	UTP--glucose-1-phosphate uridylyltransferase [EC:2.7.7.9] | (RefSeq) UTP--glucose-1-phosphate uridylyltransferase (A)	PREDICTED: UTP--glucose-1-phosphate uridylyltransferase [Daucus carota subsp. sativus]	UGPA_SOLTU RecName: Full=UTP--glucose-1-phosphate uridylyltransferase; EC=2.7.7.9; AltName: Full=UDP-glucose pyrophosphorylase; Short=UDPGP; Short=UGPase;
Cs11G00258	33.3183	24.8483	35.9809	61.2471	44.7123	39.0413	1.54014	0.00378964	At3g12130	ko00040:	Pentose and glucuronate interconversions; ko00052: Galactose metabolism; ko00500: Starch and sucrose metabolism; ko00520: Amino sugar and nucleotide sugar metabolism; ko01100: Metabolic pathways; ko01110: Biosynthesis of secondary metabolites; ko01240: Biosynthesis of cofactors; ko01250: Biosynthesis of nucleotide sugars	K00963	UTP--glucose-1-phosphate uridylyltransferase [EC:2.7.7.9] | (RefSeq) UTP--glucose-1-phosphate uridylyltransferase-like (A)	PREDICTED: zinc finger CCCH domain-containing protein 14-like [Daucus carota subsp. sativus]	C3H14_ORYSJ RecName: Full=Zinc finger CCCH domain-containing protein 14; Short=OsC3H14;
CsUnG03111	19.6246	18.1898	25.8751	11.4202	10.9561	12.294	0.544364	3.54792e-05	At3g55140	ko00040:	Pentose and glucuronate interconversions; ko01100: Metabolic pathways	K01728	pectate lyase [EC:4.2.2.2] | (RefSeq) probable pectate lyase 4 (A)	PREDICTED: probable pectate lyase 4 [Daucus carota subsp. sativus]	PLY4_ARATH RecName: Full=Probable pectate lyase 4; EC=4.2.2.2; Flags: Precursor;
Cs09G02846	15.7085	15.7529	18.1055	35.3683	22.863	26.3012	1.70542	0.000130191	At2g01290	ko00030:	Pentose phosphate pathway; ko00710: Carbon fixation in photosynthetic organisms; ko01100: Metabolic pathways; ko01110: Biosynthesis of secondary metabolites; ko01200: Carbon metabolism; ko01230: Biosynthesis of amino acids	K01807	ribose 5-phosphate isomerase A [EC:5.3.1.6] | (RefSeq) probable ribose-5-phosphate isomerase 2 (A)	PREDICTED: probable ribose-5-phosphate isomerase 2 [Daucus carota subsp. sativus]	RPI2_ARATH RecName: Full=Probable ribose-5-phosphate isomerase 2; EC=5.3.1.6; AltName: Full=Phosphoriboisomerase 2;
Cs02G00010	31.2814	35.4788	31.6378	35.9355	80.2152	73.2752	1.9251	0.000845842	At3g10920	ko04146:	Peroxisome	K04564	superoxide dismutase, Fe-Mn family [EC:1.15.1.1] | (RefSeq) superoxide dismutase [Mn], mitochondrial-like (A)	PREDICTED: superoxide dismutase [Mn]	SODM_NICPL RecName: Full=Superoxide dismutase [Mn], mitochondrial; EC=1.15.1.1; Flags: Precursor;
Cs08G02269	31.6451	25.9639	28.9216	56.5616	53.6712	44.8131	1.7918	4.43712e-09	At5g51100	ko04146:	Peroxisome	K04564	superoxide dismutase, Fe-Mn family [EC:1.15.1.1] | (RefSeq) superoxide dismutase [Fe], chloroplastic (A)	PREDICTED: superoxide dismutase [Fe]	SODF2_ARATH RecName: Full=Superoxide dismutase [Fe] 2, chloroplastic; EC=1.15.1.1; AltName: Full=Protein ALBINO OR PALE GREEN 8; AltName: Full=Protein FE SUPEROXIDE DISMUTASE 2; Flags: Precursor;
Cs10G01077	23.0916	16.1013	12.2691	36.7969	27.0692	31.3354	1.84994	0.000115278	At5g19750	ko04146:	Peroxisome	K13347	peroxisomal membrane protein 2 | (RefSeq) protein sym-1 (A)	PREDICTED: protein sym-1 [Daucus carota subsp. sativus]	PMP22_ARATH RecName: Full=Peroxisomal membrane protein PMP22; AltName: Full=22 kDa peroxisomal membrane protein;
Cs01G00375	2.6747	1.4394	2.9407	1.1526	0.8878	0.6073	0.375305	0.00161101	At1g12420	ko04145:	Phagosome	K07375	tubulin beta | (RefSeq) uncharacterized protein LOC123070672 isoform X1 (A)	PREDICTED: ACT domain-containing protein ACR8-like [Daucus carota subsp. sativus]	ACR8_ARATH RecName: Full=ACT domain-containing protein ACR8 {ECO:0000305}; AltName: Full=Protein ACT DOMAIN REPEATS 8 {ECO:0000303|PubMed:12481063};
CsUnG04127	112.494	133.715	100.983	66.4298	75.6532	81.0124	0.642572	0.000152927	At2g37040	ko00360:	Phenylalanine metabolism; ko00940: Phenylpropanoid biosynthesis; ko01100: Metabolic pathways; ko01110: Biosynthesis of secondary metabolites	K10775	phenylalanine ammonia-lyase [EC:4.3.1.24] | (RefSeq) phenylalanine ammonia-lyase 3 (A)	phenylalanine ammonia-lyase [Angelica sinensis]	PAL3_PETCR RecName: Full=Phenylalanine ammonia-lyase 3; EC=4.3.1.24;
Cs06G00707	38.1614	54.0673	53.061	10.5071	18.1651	21.7834	0.347276	3.06625e-07	At3g06350	ko00400:	Phenylalanine, tyrosine and tryptophan biosynthesis; ko00999: Biosynthesis of various plant secondary metabolites; ko01100: Metabolic pathways; ko01110: Biosynthesis of secondary metabolites; ko01230: Biosynthesis of amino acids	K13832	3-dehydroquinate dehydratase / shikimate dehydrogenase [EC:4.2.1.10 1.1.1.25] | (RefSeq) bifunctional 3-dehydroquinate dehydratase/shikimate dehydrogenase, chloroplastic-like (A)	PREDICTED: bifunctional 3-dehydroquinate dehydratase/shikimate dehydrogenase, chloroplastic-like [Daucus carota subsp. sativus]	DHQSD_ARATH RecName: Full=Bifunctional 3-dehydroquinate dehydratase/shikimate dehydrogenase, chloroplastic; Short=DHQ-SDH protein; AltName: Full=DHQase-SORase; AltName: Full=Protein EMBRYO DEFECTIVE 3004; Includes: RecName: Full=Dehydroquinate dehydratase; Short=DHQ; EC=4.2.1.10; Includes: RecName: Full=Shikimate dehydrogenase; Short=SDH; EC=1.1.1.25; Flags: Precursor;
Cs01G00856	39.3542	36.2981	47.4121	24.7464	25.8682	23.0949	0.598951	2.26107e-05	At2g27820	ko00400:	Phenylalanine, tyrosine and tryptophan biosynthesis; ko01100: Metabolic pathways; ko01110: Biosynthesis of secondary metabolites; ko01230: Biosynthesis of amino acids	K05359	arogenate/prephenate dehydratase [EC:4.2.1.91 4.2.1.51] | (RefSeq) arogenate dehydratase 3, chloroplastic (A)	PREDICTED: arogenate dehydratase 3, chloroplastic [Daucus carota subsp. sativus]	AROD1_PETHY RecName: Full=Arogenate dehydratase 1 {ECO:0000303|PubMed:20215586}; Short=PhADT1 {ECO:0000303|PubMed:20215586}; EC=4.2.1.91 {ECO:0000269|PubMed:20215586}; Flags: Precursor;
Cs02G02079	14.9602	19.7088	11.0084	8.4429	9.5685	8.676	0.584258	0.00144241	At1g08250	ko00400:	Phenylalanine, tyrosine and tryptophan biosynthesis; ko01100: Metabolic pathways; ko01110: Biosynthesis of secondary metabolites; ko01230: Biosynthesis of amino acids	K05359	arogenate/prephenate dehydratase [EC:4.2.1.91 4.2.1.51] | (RefSeq) arogenate dehydratase/prephenate dehydratase 6, chloroplastic (A)	PREDICTED: arogenate dehydratase/prephenate dehydratase 6, chloroplastic [Daucus carota subsp. sativus]	AROD3_PETHY RecName: Full=Arogenate dehydratase 3 {ECO:0000303|PubMed:20215586}; Short=PhADT3 {ECO:0000303|PubMed:20215586}; EC=4.2.1.91 {ECO:0000269|PubMed:20215586}; AltName: Full=Prephenate dehydratase ADT3 {ECO:0000305}; EC=4.2.1.51 {ECO:0000255|PROSITE-ProRule:PRU00517, ECO:0000269|PubMed:20215586}; Flags: Precursor;
Cs10G00435	80.9455	96.1435	127.33	57.9072	62.7412	59.3168	0.591176	0.000548553	At4g39980	ko00400:	Phenylalanine, tyrosine and tryptophan biosynthesis; ko01100: Metabolic pathways; ko01110: Biosynthesis of secondary metabolites; ko01230: Biosynthesis of amino acids	K01626	3-deoxy-7-phosphoheptulonate synthase [EC:2.5.1.54] | (RefSeq) phospho-2-dehydro-3-deoxyheptonate aldolase 2, chloroplastic (A)	PREDICTED: phospho-2-dehydro-3-deoxyheptonate aldolase 2, chloroplastic [Daucus carota subsp. sativus]	AROG_SOLTU RecName: Full=Phospho-2-dehydro-3-deoxyheptonate aldolase 2, chloroplastic; EC=2.5.1.54; AltName: Full=3-deoxy-D-arabino-heptulosonate 7-phosphate synthase 2; AltName: Full=DAHP synthase 2; AltName: Full=Phospho-2-keto-3-deoxyheptonate aldolase 2; Flags: Precursor;
Cs02G00479	147.643	151.541	181.108	101.826	97.6142	86.1781	0.594678	7.02847e-06	At5g48930	ko00940:	Phenylpropanoid biosynthesis; ko00941: Flavonoid biosynthesis; ko00945: Stilbenoid, diarylheptanoid and gingerol biosynthesis; ko01100: Metabolic pathways; ko01110: Biosynthesis of secondary metabolites	K13065	shikimate O-hydroxycinnamoyltransferase [EC:2.3.1.133] | (RefSeq) shikimate O-hydroxycinnamoyltransferase (A)	PREDICTED: shikimate O-hydroxycinnamoyltransferase [Daucus carota subsp. sativus]	HST_TOBAC RecName: Full=Shikimate O-hydroxycinnamoyltransferase; EC=2.3.1.133; AltName: Full=Hydroxycinnamoyl transferase; AltName: Full=Hydroxycinnamoyl-Coenzyme A shikimate/quinate hydroxycinnamoyltransferase;
Cs10G02209	4.4787	5.8075	7.0788	2.447	2.1888	3.3385	0.459217	0.000621158	At5g14700	ko00940:	Phenylpropanoid biosynthesis; ko01100: Metabolic pathways; ko01110: Biosynthesis of secondary metabolites	K09753	cinnamoyl-CoA reductase [EC:1.2.1.44] | (RefSeq) cinnamoyl-CoA reductase 1-like (A)	PREDICTED: cinnamoyl-CoA reductase 2 [Daucus carota subsp. sativus]	SNL6_ORYSJ RecName: Full=Cinnamoyl-CoA reductase-like SNL6 {ECO:0000305}; EC=1.2.-.- {ECO:0000305}; AltName: Full=Protein SUPPRESSOR OF NH1-MEDIATED LESION 6 {ECO:0000303|PubMed:20862311};
Cs03G02161	442.787	373.753	252.649	518.055	683.92	867.703	1.93575	3.44555e-05	At5g64040	ko00195:	Photosynthesis; ko01100: Metabolic pathways	K02701	photosystem I subunit PsaN | (RefSeq) photosystem I reaction center subunit N, chloroplastic (A)	PREDICTED: photosystem I reaction center subunit N, chloroplastic [Daucus carota subsp. sativus]	PSAN_ARATH RecName: Full=Photosystem I reaction center subunit N, chloroplastic; Short=PSI-N; Flags: Precursor;
Cs07G02942	47.5287	52.9154	35.0344	71.1316	75.6302	68.4362	1.58843	5.81557e-05	At4g14890	ko00195:	Photosynthesis; ko01100: Metabolic pathways	K02639	ferredoxin | (RefSeq) ferredoxin-1 (A)	PREDICTED: ferredoxin-1 [Daucus carota subsp. sativus]	FDC1_ARATH RecName: Full=Ferredoxin C 1, chloroplastic {ECO:0000303|PubMed:20966083}; Short=AtFdC1 {ECO:0000303|PubMed:20966083}; Flags: Precursor;
CsUnG03631	242.814	281.426	186.752	345.914	374.941	338.872	1.49049	0.000319667	At3g55330	ko00195:	Photosynthesis; ko01100: Metabolic pathways	K02717	photosystem II oxygen-evolving enhancer protein 2 | (RefSeq) psbP-like protein 1, chloroplastic (A)	PREDICTED: psbP-like protein 1, chloroplastic [Daucus carota subsp. sativus]	PPL1_ARATH RecName: Full=PsbP-like protein 1, chloroplastic; AltName: Full=OEC23-like protein 4; AltName: Full=PsbP-related thylakoid lumenal protein 2; Flags: Precursor;
Cs01G00256	17.3117	12.7558	11.8203	5.6519	5.9541	8.2193	0.473295	0.000637399	At1g63500	ko04075:	Plant hormone signal transduction	K14500	BR-signaling kinase [EC:2.7.11.1] | (RefSeq) probable serine/threonine-protein kinase At5g41260 (A)	PREDICTED: probable serine/threonine-protein kinase At5g41260 [Daucus carota subsp. sativus]	BSK7_ARATH RecName: Full=Serine/threonine-protein kinase BSK7 {ECO:0000305}; EC=2.7.11.1 {ECO:0000305}; AltName: Full=Brassinosteroid-signaling kinase 7 {ECO:0000303|PubMed:23496207};
Cs02G01189	242.848	171.06	189.025	380.938	250.409	268.045	1.49169	0.00207883	At5g03740	ko04075:	Plant hormone signal transduction	K13463	coronatine-insensitive protein 1 | (RefSeq) coronatine-insensitive protein 1-like (A)	hypothetical protein DCAR_018742 [Daucus carota subsp. sativus]	HDT1_SOLCH RecName: Full=Histone deacetylase HDT1; AltName: Full=Histone deacetylase 2a; Short=HD2a; AltName: Full=ScHD2a;	expression of AtHD2C was repressed by abscisic acid
Cs03G00202	36.4541	22.9859	25.3053	18.5919	13.7827	12.7527	0.532505	0.002195	At5g53590	ko04075:	Plant hormone signal transduction	K14488	SAUR family protein | (RefSeq) hypothetical protein (A)	hypothetical protein DCAR_019973 [Daucus carota subsp. sativus]	SAU32_ARATH RecName: Full=Auxin-responsive protein SAUR32 {ECO:0000305}; AltName: Full=Protein ABOLISHED APICAL HOOK MAINTENANCE 1 {ECO:0000303|Ref.6}; AltName: Full=Protein SMALL AUXIN UP RNA 32 {ECO:0000303|PubMed:12036261};
Cs04G00616	36.7376	38.3789	48.7229	25.0288	24.6795	28.6431	0.632686	0.000861155	At1g19350	ko04075:	Plant hormone signal transduction	K14503	brassinosteroid resistant 1/2 | (RefSeq) protein BRASSINAZOLE-RESISTANT 1-like isoform X1 (A)	PREDICTED: protein BRASSINAZOLE-RESISTANT 1-like isoform X1 [Daucus carota subsp. sativus]	BZR2_ARATH RecName: Full=Protein BRASSINAZOLE-RESISTANT 2 {ECO:0000303|PubMed:11970900}; AltName: Full=Protein 107; AltName: Full=Protein BIN2 SUBSTRATE 1 {ECO:0000303|PubMed:12427989}; AltName: Full=Protein BRI1-EMS-SUPPRESSOR 1 {ECO:0000303|PubMed:12007405};
Cs04G01845	18.0623	19.2501	20.2973	11.9238	11.6398	11.5806	0.61004	8.09587e-05	At3g60910	ko04075:	Plant hormone signal transduction	K14500	BR-signaling kinase [EC:2.7.11.1] | (RefSeq) probable serine/threonine-protein kinase At5g41260 (A)	PREDICTED: methyltransferase-like protein 13 [Daucus carota subsp. sativus]	BSK7_ARATH RecName: Full=Serine/threonine-protein kinase BSK7 {ECO:0000305}; EC=2.7.11.1 {ECO:0000305}; AltName: Full=Brassinosteroid-signaling kinase 7 {ECO:0000303|PubMed:23496207};
Cs06G01985	15.8872	15.8771	23.4173	11.6303	11.2386	10.9845	0.613491	0.00199343	At3g19290	ko04075:	Plant hormone signal transduction	K14432	ABA responsive element binding factor | (RefSeq) ABSCISIC ACID-INSENSITIVE 5-like protein 7 isoform X1 (A)	PREDICTED: ABSCISIC ACID-INSENSITIVE 5-like protein 7 isoform X1 [Daucus carota subsp. sativus]	AI5L7_ARATH RecName: Full=ABSCISIC ACID-INSENSITIVE 5-like protein 7; AltName: Full=ABA-responsive element-binding protein 2 {ECO:0000303|PubMed:11005831}; AltName: Full=Abscisic acid responsive elements-binding factor 4 {ECO:0000303|PubMed:10636868, ECO:0000303|PubMed:11884679}; Short=ABRE-binding factor 4 {ECO:0000303|PubMed:10636868, ECO:0000303|PubMed:11884679}; AltName: Full=bZIP transcripti…
Cs06G02661	6.7391	7.5061	17.3531	0.5356	3.0061	3.8534	0.234035	0.00188151	At2g20570	ko04075:	Plant hormone signal transduction	K14491	two-component response regulator ARR-B family | (RefSeq) two-component response regulator ORR23 (A)	PREDICTED: transcription activator GLK1-like [Daucus carota subsp. sativus]	GLK1_ORYSJ RecName: Full=Probable transcription factor GLK1; AltName: Full=Golden2-like protein 1; Short=OsGLK1;
Cs07G01206	15.5051	13.9585	12.3026	8.9818	7.501	9.9284	0.632358	0.000218601	At2g46370	ko04075:	Plant hormone signal transduction	K14506	jasmonic acid-amino synthetase [EC:6.3.2.52] | (RefSeq) jasmonic acid-amido synthetase JAR1-like (A)	PREDICTED: jasmonic acid-amido synthetase JAR1-like [Daucus carota subsp. sativus]	JAR4_NICAT RecName: Full=Jasmonoyl--L-amino acid synthetase JAR4 {ECO:0000305}; EC=6.3.2.52 {ECO:0000269|PubMed:17085687}; AltName: Full=Jasmonate-amino acid synthetase JAR4 {ECO:0000305}; AltName: Full=Jasmonic acid-amido synthetase JAR4 {ECO:0000305}; AltName: Full=Protein JASMONATE RESISTANT 4 {ECO:0000303|PubMed:17085687};
Cs07G02424	2.4731	3.9689	3.8421	7.4368	7.9152	6.6512	2.13954	0.000161968	At1g68670	ko04075:	Plant hormone signal transduction	K14491	two-component response regulator ARR-B family | (RefSeq) two-component response regulator ARR12 (A)	hypothetical protein DCAR_023678 [Daucus carota subsp. sativus]	HHO2_ARATH RecName: Full=Transcription factor HHO2 {ECO:0000305}; AltName: Full=MYB-domain transcription factor HHO2 {ECO:0000305}; AltName: Full=Protein HRS1 HOMOLOG 2 {ECO:0000303|PubMed:27016098};
Cs08G00013	34.5998	22.7376	23.019	93.7406	56.2889	69.8348	2.73611	6.27087e-09	At3g44750	ko04075:	Plant hormone signal transduction	K13463	coronatine-insensitive protein 1 | (RefSeq) coronatine-insensitive protein 1-like (A)	hypothetical protein DCAR_015480 [Daucus carota subsp. sativus]	HDT1_SOLCH RecName: Full=Histone deacetylase HDT1; AltName: Full=Histone deacetylase 2a; Short=HD2a; AltName: Full=ScHD2a;
Cs09G04370	22.5912	16.6955	28.5684	14.1247	14.1611	12.8267	0.605887	0.00353333	At5g41920	ko04075:	Plant hormone signal transduction	K14494	DELLA protein | (RefSeq) VVGAI1; DELLA protein GAI1 (A)	PREDICTED: scarecrow-like protein 23 [Daucus carota subsp. sativus]	SCL23_ARATH RecName: Full=Scarecrow-like protein 23; Short=AtSCL23; AltName: Full=GRAS family protein 28; Short=AtGRAS-28;
Cs10G00475	24.5126	24.1908	23.3921	13.9624	14.2403	15.3368	0.603914	1.47826e-09	At5g65210	ko04075:	Plant hormone signal transduction	K14431	transcription factor TGA | (RefSeq) transcription factor TGA1-like (A)	PREDICTED: transcription factor TGA1-like [Daucus carota subsp. sativus]	TGA1_ARATH RecName: Full=Transcription factor TGA1; AltName: Full=DNA-binding protein TGA1a-like protein; AltName: Full=bZIP transcription factor 47; Short=AtbZIP47;
Cs10G01766	5.2139	5.9621	4.7073	2.5382	3.3934	3.551	0.597017	0.00152328	At2g24230	ko04075:	Plant hormone signal transduction	K13415	protein brassinosteroid insensitive 1 [EC:2.7.10.1 2.7.11.1] | (RefSeq) protein BRASSINOSTEROID INSENSITIVE 1-like (A)	hypothetical protein DCAR_014812 [Daucus carota subsp. sativus]	Y2242_ARATH RecName: Full=Probable LRR receptor-like serine/threonine-protein kinase At2g24230; EC=2.7.11.1; Flags: Precursor;
Cs10G02554	8.3118	6.0539	11.1328	3.7403	3.3727	3.5497	0.41817	3.50165e-05	At3g19290	ko04075:	Plant hormone signal transduction	K14432	ABA responsive element binding factor | (RefSeq) ABSCISIC ACID-INSENSITIVE 5-like protein 7 (A)	PREDICTED: ABSCISIC ACID-INSENSITIVE 5-like protein 7 [Daucus carota subsp. sativus]	AI5L7_ARATH RecName: Full=ABSCISIC ACID-INSENSITIVE 5-like protein 7; AltName: Full=ABA-responsive element-binding protein 2 {ECO:0000303|PubMed:11005831}; AltName: Full=Abscisic acid responsive elements-binding factor 4 {ECO:0000303|PubMed:10636868, ECO:0000303|PubMed:11884679}; Short=ABRE-binding factor 4 {ECO:0000303|PubMed:10636868, ECO:0000303|PubMed:11884679}; AltName: Full=bZIP transcripti…
Cs10G02960	24.7515	23.4961	29.5256	16.0424	13.4919	17.7244	0.607648	0.000274558	At1g78700	ko04075:	Plant hormone signal transduction	K14503	brassinosteroid resistant 1/2 | (RefSeq) protein BZR1 homolog 1-like (A)	PREDICTED: BES1/BZR1 homolog protein 4-like [Daucus carota subsp. sativus]	BEH4_ARATH RecName: Full=BES1/BZR1 homolog protein 4;
CsUnG00960	4.4913	5.4084	6.5068	3.5076	3.3327	2.972	0.598074	0.00380505	At5g45800	ko04075:	Plant hormone signal transduction	K13415	protein brassinosteroid insensitive 1 [EC:2.7.10.1 2.7.11.1] | (RefSeq) protein BRASSINOSTEROID INSENSITIVE 1 (A)	PREDICTED: probable LRR receptor-like serine/threonine-protein kinase At2g24230 [Daucus carota subsp. sativus]	CARLK_ARATH RecName: Full=Calmodulin-binding receptor kinase CaMRLK {ECO:0000305}; EC=2.7.11.1 {ECO:0000269|PubMed:14720124}; AltName: Full=Calmodulin-binding receptor-like kinase {ECO:0000303|PubMed:14720124}; Short=AtCaMRLK {ECO:0000303|PubMed:14720124}; AltName: Full=Protein MATERNAL EFFECT EMBRYO ARREST 62 {ECO:0000303|PubMed:15634699}; Flags: Precursor;
novel.526	7.1978	6.8922	6.5203	4.5667	4.0026	4.6087	0.639389	0.000130646	At2g25180	ko04075:	Plant hormone signal transduction	K14491	two-component response regulator ARR-B family | (RefSeq) two-component response regulator ARR12-like isoform X1 (A)	PREDICTED: two-component response regulator ARR12 [Daucus carota subsp. sativus]	ORR23_ORYSI RecName: Full=Two-component response regulator ORR23 {ECO:0000305};
Cs01G01257	10.1859	9.7484	13.0722	4.857	6.0518	6.2846	0.52091	0.000129217	At1g15360	ko04626:	Plant-pathogen interaction	K13434	pathogenesis-related genes transcriptional activator PTI6 | (RefSeq) pathogenesis-related genes transcriptional activator PTI6-like (A)	PREDICTED: ethylene-responsive transcription factor WIN1-like [Daucus carota subsp. sativus]	WIN1_ARATH RecName: Full=Ethylene-responsive transcription factor WIN1; AltName: Full=Protein SHINE 1; AltName: Full=Protein WAX INDUCER 1;
Cs02G02540	42.5632	27.5747	33.3057	58.4133	57.6003	51.5697	1.62005	8.80836e-06	At1g33590	ko04626:	Plant-pathogen interaction	K13466	EIX receptor 1/2 | (RefSeq) receptor-like protein EIX1 (A)	PREDICTED: leucine-rich repeat receptor-like protein kinase PXL1 [Daucus carota subsp. sativus]	DR100_ARATH RecName: Full=DNA damage-repair/toleration protein DRT100; Flags: Precursor;
Cs03G03304	4.3336	4.0229	3.9302	2.238	2.378	2.1395	0.549822	1.89908e-05	At4g27190	ko04626:	Plant-pathogen interaction	K13459	disease resistance protein RPS2 | (RefSeq) probable disease resistance protein At4g27220 (A)	PREDICTED: uncharacterized protein LOC108218363 [Daucus carota subsp. sativus]	DRL27_ARATH RecName: Full=Disease resistance protein At4g27190;
Cs06G00732	15.0281	9.2877	14.2377	26.5744	17.7303	17.9908	1.61582	0.00350801	At4g02930	ko04626:	Plant-pathogen interaction	K02358	elongation factor Tu | (RefSeq) elongation factor Tu, mitochondrial (A)	PREDICTED: elongation factor Tu, mitochondrial [Daucus carota subsp. sativus]	EFTM_ARATH RecName: Full=Elongation factor Tu, mitochondrial; Flags: Precursor;
Cs06G01188	2.4712	2.9507	2.5867	0.8101	1.4923	1.0303	0.41614	0.000170097	At2g33580	ko04626:	Plant-pathogen interaction	K13429	chitin elicitor receptor kinase 1 | (RefSeq) lysM domain receptor-like kinase 3 (A)	PREDICTED: serine/threonine receptor-like kinase NFP [Daucus carota subsp. sativus]	NFP_MEDTR RecName: Full=Serine/threonine receptor-like kinase NFP {ECO:0000303|PubMed:16723404}; Short=RLK NFP {ECO:0000303|PubMed:16723404}; AltName: Full=Nod factor perception protein {ECO:0000303|PubMed:12753588}; EC=2.7.10.- {ECO:0000255|PROSITE-ProRule:PRU00159}; AltName: Full=Nod-factor receptor 5; Flags: Precursor;
Cs07G00259	14.6468	16.5434	20.1384	7.8207	11.3258	7.2942	0.515126	0.00211714	At5g14210	ko04626:	Plant-pathogen interaction	K13435	serine/threonine-protein kinase Pto | (RefSeq) Pto; serine/threonine protein kinase Pto (A)	PREDICTED: probable inactive leucine-rich repeat receptor-like protein kinase At3g03770 [Daucus carota subsp. sativus]	Y3037_ARATH RecName: Full=Probable inactive leucine-rich repeat receptor-like protein kinase At3g03770; Flags: Precursor;
Cs08G02565	97.9621	78.8479	97.9505	179.035	157.641	132.46	1.70744	1.09001e-06	At2g37220	ko04626:	Plant-pathogen interaction	K05391	cyclic nucleotide gated channel, plant | (RefSeq) protein CNGC15b-like (A)	PREDICTED: 29 kDa ribonucleoprotein A, chloroplastic-like [Daucus carota subsp. sativus]	ROC1_NICPL RecName: Full=30 kDa ribonucleoprotein, chloroplastic; AltName: Full=CP-RBP30; Flags: Precursor;
Cs09G02887	18.1567	13.5817	12.8022	35.3801	24.2397	26.0752	1.92397	2.82819e-06	At1g68550	ko04626:	Plant-pathogen interaction	K13434	pathogenesis-related genes transcriptional activator PTI6 | (RefSeq) pathogenesis-related genes transcriptional activator PTI6-like (A)	PREDICTED: ethylene-responsive transcription factor ERF118-like [Daucus carota subsp. sativus]	EF118_ARATH RecName: Full=Ethylene-responsive transcription factor ERF118;
Cs10G01432	307.726	305.151	236.692	144.573	217.677	179.411	0.637572	0.00117039	At2g21430	ko04626:	Plant-pathogen interaction	K01373	cathepsin F [EC:3.4.22.41] | (RefSeq) cysteine proteinase 15A-like (A)	PREDICTED: cysteine proteinase 15A-like [Daucus carota subsp. sativus]	CYSP_PEA RecName: Full=Cysteine proteinase 15A; EC=3.4.22.-; AltName: Full=Turgor-responsive protein 15A; Flags: Precursor;
Cs10G01823	6.788	6.341	5.5149	2.3637	4.2676	2.4535	0.48728	0.00101145	At1g15360	ko04626:	Plant-pathogen interaction	K13434	pathogenesis-related genes transcriptional activator PTI6 | (RefSeq) pathogenesis-related genes transcriptional activator PTI6 (A)	PREDICTED: ethylene-responsive transcription factor WIN1-like [Daucus carota subsp. sativus]	WIN1_ARATH RecName: Full=Ethylene-responsive transcription factor WIN1; AltName: Full=Protein SHINE 1; AltName: Full=Protein WAX INDUCER 1;
Cs10G02766	13.905	8.3239	9.7121	25.759	17.3025	14.2146	1.79318	0.00151405	At4g23750	ko04626:	Plant-pathogen interaction	K13434	pathogenesis-related genes transcriptional activator PTI6 | (RefSeq) ethylene-responsive transcription factor ERF069-like (A)	PREDICTED: ethylene-responsive transcription factor ERF069-like [Daucus carota subsp. sativus]	CRF2_ARATH RecName: Full=Ethylene-responsive transcription factor CRF2; AltName: Full=Protein CYTOKININ RESPONSE FACTOR 2;
CsUnG03094	35.2447	29.8317	39.1374	18.4474	20.9853	20.3132	0.573301	1.68921e-06	At2g37260	ko04626:	Plant-pathogen interaction	K18835	WRKY transcription factor 2 | (RefSeq) probable WRKY transcription factor 2 isoform X1 (A)	PREDICTED: WRKY transcription factor 44 [Daucus carota subsp. sativus]	WRK44_ARATH RecName: Full=WRKY transcription factor 44; AltName: Full=Protein TRANSPARENT TESTA GLABRA 2; AltName: Full=WRKY DNA-binding protein 44;
CsUnG04126	106.653	101.595	57.0639	166.532	141.888	140.338	1.69144	0.000399032	At2g37220	ko04626:	Plant-pathogen interaction	K05391	cyclic nucleotide gated channel, plant | (RefSeq) protein CNGC15b-like (A)	PREDICTED: 29 kDa ribonucleoprotein A, chloroplastic-like [Daucus carota subsp. sativus]	ROC1_NICSY RecName: Full=29 kDa ribonucleoprotein A, chloroplastic; AltName: Full=CP29A; Flags: Precursor;
CsUnG06535	2.1357	3.2965	3.3536	0.7403	1.1913	1.7051	0.413929	0.0012119	At1g33610	ko04626:	Plant-pathogen interaction	K13466	EIX receptor 1/2 | (RefSeq) probable LRR receptor-like serine/threonine-protein kinase At4g36180 (A)	PREDICTED: probable leucine-rich repeat receptor-like protein kinase At1g35710 isoform X1 [Daucus carota subsp. sativus]	EIX2_SOLLC RecName: Full=Receptor-like protein EIX2 {ECO:0000305}; AltName: Full=EIX receptor 2 {ECO:0000312|EMBL:AAR28378.1}; Flags: Precursor;
CsUnG06758	6.0154	5.2838	6.5372	4.2854	3.3454	3.0999	0.601618	0.000804444	At4g03390	ko04626:	Plant-pathogen interaction	K13436	pto-interacting protein 1 [EC:2.7.11.1] | (RefSeq) PTI1-like tyrosine-protein kinase 1 isoform X1 (A)	PREDICTED: protein STRUBBELIG-RECEPTOR FAMILY 3-like [Daucus carota subsp. sativus]	SRF3_ARATH RecName: Full=Protein STRUBBELIG-RECEPTOR FAMILY 3; AltName: Full=Leucine-rich repeat receptor kinase-like protein SRF3; Flags: Precursor;
novel.1757	3.596	2.659	2.9914	6.2683	3.4691	5.641	1.66318	0.00367803	At1g53350	ko04626:	Plant-pathogen interaction	K13457	disease resistance protein RPM1 | (RefSeq) probable disease resistance protein RF9 (A)	PREDICTED: probable disease resistance protein At1g58602 [Daucus carota subsp. sativus]	DRL12_ARATH RecName: Full=Probable disease resistance protein At1g59620; AltName: Full=CW9;
CsUnG00289	145.658	112.489	203.245	534.912	363.208	281.368	2.55637	2.39075e-06	At3g56940	ko00860:	Porphyrin metabolism; ko01100: Metabolic pathways; ko01110: Biosynthesis of secondary metabolites	K04035	magnesium-protoporphyrin IX monomethyl ester (oxidative) cyclase [EC:1.14.13.81] | (RefSeq) magnesium-protoporphyrin IX monomethyl ester [oxidative] cyclase, chloroplastic-like (A)	PREDICTED: magnesium-protoporphyrin IX monomethyl ester [oxidative]	CRD1_EUPES RecName: Full=Magnesium-protoporphyrin IX monomethyl ester [oxidative] cyclase, chloroplastic; Short=Mg-protoporphyrin IX monomethyl ester oxidative cyclase; EC=1.14.13.81; Flags: Precursor;
Cs03G01967	10.4365	10.4445	14.0219	6.4536	6.9432	7.7575	0.60609	0.00268753	At1g52320	ko03050:	Proteasome	K03029	26S proteasome regulatory subunit N10 | (RefSeq) 26S proteasome non-ATPase regulatory subunit 4 homolog (A)	PREDICTED: uncharacterized protein LOC108227819 [Daucus carota subsp. sativus]	APSR1_ARATH RecName: Full=Protein ALTERED PHOSPHATE STARVATION RESPONSE 1 {ECO:0000303|PubMed:23498857};
CsUnG02393	14.7185	14.2605	21.7366	10.1616	10.7137	9.9514	0.607835	0.00414755	At3g53970	ko03050:	Proteasome	K06700	proteasome inhibitor subunit 1 (PI31) | (RefSeq) probable proteasome inhibitor (A)	PREDICTED: probable proteasome inhibitor [Daucus carota subsp. sativus]	PSMF1_ARATH RecName: Full=Probable proteasome inhibitor;
Cs02G01980	52.5775	55.3398	39.7593	69.5778	75.9332	75.5185	1.49671	5.70108e-05	At3g24590	ko03060:	Protein export	K03100	signal peptidase I [EC:3.4.21.89] | (RefSeq) chloroplast processing peptidase (A)	PREDICTED: chloroplast processing peptidase [Daucus carota subsp. sativus]	PLSP1_ARATH RecName: Full=Chloroplast processing peptidase; EC=3.4.21.89; AltName: Full=Signal peptidase I-3; Flags: Precursor;
Cs10G02086	6.9983	7.9152	5.4393	11.6795	12.1727	10.3004	1.67803	0.000336925	At5g62960	ko03060:	Protein export	K09648	mitochondrial inner membrane protease subunit 2 [EC:3.4.21.-] | (RefSeq) uncharacterized protein LOC110762209 isoform X1 (A)	PREDICTED: uncharacterized protein LOC108226637 isoform X2 [Daucus carota subsp. sativus]	#N/A
Cs07G02972	3.633	6.2813	3.2031	0.853	0.7459	0.612	0.168547	1.45946e-09	At1g60730	ko04141:	Protein processing in endoplasmic reticulum	K01456	peptide-N4-(N-acetyl-beta-glucosaminyl)asparagine amidase [EC:3.5.1.52] | (RefSeq) peptide-N(4)-(N-acetyl-beta- glucosaminyl)asparagine amidase isoform X1 (A)	PREDICTED: perakine reductase-like [Daucus carota subsp. sativus]	AKR1_SOYBN RecName: Full=Probable aldo-keto reductase 1; Short=GmAKR1; EC=1.1.1.-;
Cs08G00821	2.4163	1.8619	2.5764	1.0235	1.2863	1.241	0.518017	0.000665351	At4g28270	ko04141:	Protein processing in endoplasmic reticulum	K10666	E3 ubiquitin-protein ligase RNF5 [EC:2.3.2.27] | (RefSeq) E3 ubiquitin-protein ligase RMA1H1-like (A)	PREDICTED: E3 ubiquitin-protein ligase RMA1H1-like [Daucus carota subsp. sativus]	RMA1_CAPAN RecName: Full=E3 ubiquitin-protein ligase RMA1H1; EC=2.3.2.27; AltName: Full=Protein RING membrane-anchor 1 homolog 1; AltName: Full=RING-type E3 ubiquitin transferase RMA1H1 {ECO:0000305};
Cs08G02573	10.3089	1.4805	2.4612	1.3239	1.5123	1.002	0.269336	0.00312147	At3g53230	ko04141:	Protein processing in endoplasmic reticulum	K13525	transitional endoplasmic reticulum ATPase | (RefSeq) cell division cycle protein 48 homolog (A)	PREDICTED: cell division cycle protein 48 homolog [Daucus carota subsp. sativus]	CDC48_SOYBN RecName: Full=Cell division cycle protein 48 homolog; AltName: Full=Valosin-containing protein homolog; Short=VCP;
CsUnG01011	4.1226	3.1394	3.3417	2.416	2.1365	2.0862	0.626074	0.000611064	At3g06330	ko04141:	Protein processing in endoplasmic reticulum	K10661	E3 ubiquitin-protein ligase MARCH6 [EC:2.3.2.27] | (RefSeq) probable E3 ubiquitin ligase SUD1 (A)	PREDICTED: uncharacterized protein LOC108199853 [Daucus carota subsp. sativus]	SUD1_ARATH RecName: Full=Probable E3 ubiquitin ligase SUD1; EC=2.3.2.27; AltName: Full=Protein ECERIFERUM 9; AltName: Full=Protein SUPPRESSOR OF DRY2 DEFFECTS 1; Short=AtSUD1; AltName: Full=RING-type E3 ubiquitin transferase SUD1 {ECO:0000305}; AltName: Full=RING/U-box domain-containing protein;
Cs02G01148	4.4428	3.8808	3.3898	2.3892	1.7712	2.7298	0.588232	0.00411225	At2g28120	ko04141:	Protein processing in endoplasmic reticulum; ko04626: Plant-pathogen interaction	K09487	heat shock protein 90kDa beta | (RefSeq) endoplasmin homolog isoform X1 (A)	PREDICTED: protein NUCLEAR FUSION DEFECTIVE 4-like [Daucus carota subsp. sativus]	NFD4_ARATH RecName: Full=Protein NUCLEAR FUSION DEFECTIVE 4 {ECO:0000303|PubMed:16698901};
Cs03G01493	25.7369	18.4225	17.0302	58.2862	32.7351	34.8228	2.05663	2.06367e-05	At3g07770	ko04141:	Protein processing in endoplasmic reticulum; ko04626: Plant-pathogen interaction	K09487	heat shock protein 90kDa beta | (RefSeq) heat shock protein 90-6, mitochondrial isoform X1 (A)	PREDICTED: heat shock protein 90-6, mitochondrial isoform X1 [Daucus carota subsp. sativus]	HS906_ARATH RecName: Full=Heat shock protein 90-6, mitochondrial {ECO:0000305}; Short=AtHSP90.6 {ECO:0000305}; Short=AtHsp90-6 {ECO:0000303|PubMed:11599565}; AltName: Full=Heat shock protein 89-1 {ECO:0000305}; Short=Hsp89-1 {ECO:0000303|PubMed:11599565}; Flags: Precursor;
CsUnG02020	5.5488	6.6939	3.3476	2.333	2.2993	3.0564	0.493172	0.00159102	At2g39210	ko04141:	Protein processing in endoplasmic reticulum; ko04626: Plant-pathogen interaction	K09487	heat shock protein 90kDa beta | (RefSeq) endoplasmin homolog isoform X1 (A)	PREDICTED: protein NUCLEAR FUSION DEFECTIVE 4 [Daucus carota subsp. sativus]	NFD4_ARATH RecName: Full=Protein NUCLEAR FUSION DEFECTIVE 4 {ECO:0000303|PubMed:16698901};
Cs11G00484	263.285	173.44	104.486	408.483	286.37	372.911	1.97292	0.000306077	At4g09320	ko00230:	Purine metabolism; ko00240: Pyrimidine metabolism; ko01100: Metabolic pathways; ko01110: Biosynthesis of secondary metabolites; ko01232: Nucleotide metabolism; ko01240: Biosynthesis of cofactors; ko04016: MAPK signaling pathway - plant	K00940	nucleoside-diphosphate kinase [EC:2.7.4.6] | (RefSeq) nucleoside diphosphate kinase 1 (A)	PREDICTED: nucleoside diphosphate kinase 1 [Daucus carota subsp. sativus]	NDK1_TOBAC RecName: Full=Nucleoside diphosphate kinase 1; EC=2.7.4.6; AltName: Full=Nucleoside diphosphate kinase I; Short=NDK I; Short=NDP kinase I; Short=NDPK I;
CsUnG00239	15.4113	11.3351	8.7729	21.1692	17.31	17.3814	1.57268	0.00159455	At3g57610	ko00230:	Purine metabolism; ko00250: Alanine, aspartate and glutamate metabolism; ko01100: Metabolic pathways; ko01232: Nucleotide metabolism; ko01240: Biosynthesis of cofactors	K01939	adenylosuccinate synthase [EC:6.3.4.4] | (RefSeq) adenylosuccinate synthetase 2, chloroplastic (A)	PREDICTED: adenylosuccinate synthetase 2, chloroplastic [Daucus carota subsp. sativus]	PURA_POPTR RecName: Full=Adenylosuccinate synthetase, chloroplastic {ECO:0000255|HAMAP-Rule:MF_03125}; Short=AMPSase {ECO:0000255|HAMAP-Rule:MF_03125}; Short=AdSS {ECO:0000255|HAMAP-Rule:MF_03125}; EC=6.3.4.4 {ECO:0000255|HAMAP-Rule:MF_03125}; AltName: Full=IMP--aspartate ligase {ECO:0000255|HAMAP-Rule:MF_03125};
Cs10G01448	104.536	107.246	98.0514	175.207	174.086	137.835	1.57223	1.10457e-06	At1g19920	ko00230:	Purine metabolism; ko00261: Monobactam biosynthesis; ko00450: Selenocompound metabolism; ko00920: Sulfur metabolism; ko01100: Metabolic pathways; ko01110: Biosynthesis of secondary metabolites	K13811	3'-phosphoadenosine 5'-phosphosulfate synthase [EC:2.7.7.4 2.7.1.25] | (RefSeq) ATP sulfurylase 2-like (A)	PREDICTED: ATP sulfurylase 2-like [Daucus carota subsp. sativus]	APS2_ARATH RecName: Full=ATP sulfurylase 2; EC=2.7.7.4; Flags: Precursor;
Cs05G01504	5.7745	4.3119	5.2957	10.5374	7.0658	9.1366	1.73837	0.000274294	At1g31220	ko00230:	Purine metabolism; ko00670: One carbon pool by folate; ko01100: Metabolic pathways; ko01110: Biosynthesis of secondary metabolites	K00601	phosphoribosylglycinamide formyltransferase [EC:2.1.2.2] | (RefSeq) phosphoribosylglycinamide formyltransferase, chloroplastic-like isoform X1 (A)	PREDICTED: phosphoribosylglycinamide formyltransferase, chloroplastic-like isoform X1 [Daucus carota subsp. sativus]	PUR3_VIGUN RecName: Full=Phosphoribosylglycinamide formyltransferase, chloroplastic; EC=2.1.2.2; AltName: Full=5'-phosphoribosylglycinamide transformylase; AltName: Full=GAR transformylase; Short=GART; Flags: Precursor;
Cs06G00398	43.7194	32.9402	38.9637	91.5148	61.945	63.3719	1.87533	1.52426e-06	At2g35040	ko00230:	Purine metabolism; ko00670: One carbon pool by folate; ko01100: Metabolic pathways; ko01110: Biosynthesis of secondary metabolites	K00602	phosphoribosylaminoimidazolecarboxamide formyltransferase / IMP cyclohydrolase [EC:2.1.2.3 3.5.4.10] | (RefSeq) bifunctional purine biosynthesis protein PurH isoform X1 (A)	PREDICTED: bifunctional purine biosynthesis protein PurH isoform X1 [Daucus carota subsp. sativus]	#N/A
CsUnG00786	14.5314	14.1003	8.5562	17.7159	19.5078	20.6833	1.55715	0.00192561	At3g20820	ko00230:	Purine metabolism; ko00730: Thiamine metabolism; ko01100: Metabolic pathways; ko01110: Biosynthesis of secondary metabolites; ko01232: Nucleotide metabolism; ko01240: Biosynthesis of cofactors	K00939	adenylate kinase [EC:2.7.4.3] | (RefSeq) adenylate kinase-like (A)	PREDICTED: DNA-damage-repair/toleration protein DRT100 [Daucus carota subsp. sativus]	DR100_ARATH RecName: Full=DNA damage-repair/toleration protein DRT100; Flags: Precursor;
CsUnG03778	49.6462	33.9045	21.2236	88.9453	57.7933	59.7797	1.97108	0.000718904	At2g37250	ko00230:	Purine metabolism; ko00730: Thiamine metabolism; ko01100: Metabolic pathways; ko01110: Biosynthesis of secondary metabolites; ko01232: Nucleotide metabolism; ko01240: Biosynthesis of cofactors	K00939	adenylate kinase [EC:2.7.4.3] | (RefSeq) probable adenylate kinase 7, mitochondrial (A)	PREDICTED: probable adenylate kinase 7, mitochondrial [Daucus carota subsp. sativus]	KAD7_ORYSJ RecName: Full=Probable adenylate kinase 7, mitochondrial; EC=2.7.4.3 {ECO:0000250|UniProtKB:P69441}; AltName: Full=Adenylate monophosphate kinase 7; Flags: Precursor;
Cs03G01891	16.0562	14.2693	16.1238	9.2692	10.0544	8.4955	0.598913	2.1988e-06	At3g14050	ko00230:	Purine metabolism; ko01100: Metabolic pathways	K00951	GTP pyrophosphokinase [EC:2.7.6.5] | (RefSeq) probable GTP diphosphokinase RSH2, chloroplastic (A)	PREDICTED: probable GTP diphosphokinase RSH2, chloroplastic [Daucus carota subsp. sativus]	RSH2C_ARATH RecName: Full=Probable GTP diphosphokinase RSH2, chloroplastic; EC=2.7.6.5; AltName: Full=RelA/SpoT homolog 2; Short=AtRSH2; AltName: Full=ppGpp synthetase RSH2; Flags: Precursor;
Cs07G00072	8.8194	9.0862	6.3762	3.2412	3.2932	4.3504	0.44827	2.13053e-06	At1g54130	ko00230:	Purine metabolism; ko01100: Metabolic pathways	K00951	GTP pyrophosphokinase [EC:2.7.6.5] | (RefSeq) probable GTP diphosphokinase RSH3, chloroplastic (A)	PREDICTED: probable GTP diphosphokinase RSH3, chloroplastic [Daucus carota subsp. sativus]	RSH3C_ARATH RecName: Full=Probable GTP diphosphokinase RSH3, chloroplastic; EC=2.7.6.5; AltName: Full=RelA/SpoT homolog 3; Short=AtRSH3; AltName: Full=ppGpp synthetase RSH3; Flags: Precursor;
Cs09G02632	40.416	40.4771	56.7627	27.0676	27.1692	30.644	0.616616	0.00095741	At4g17050	ko00230:	Purine metabolism; ko01100: Metabolic pathways	K14977	(S)-ureidoglycine aminohydrolase [EC:3.5.3.26] | (RefSeq) (S)-ureidoglycine aminohydrolase (A)	PREDICTED: (S)-ureidoglycine aminohydrolase [Daucus carota subsp. sativus]	UGHY_ARATH RecName: Full=(S)-ureidoglycine aminohydrolase {ECO:0000303|PubMed:20038185}; Short=AtUGLYAH; EC=3.5.3.26 {ECO:0000269|PubMed:19935661, ECO:0000269|PubMed:20038185, ECO:0000269|PubMed:22493446}; Flags: Precursor;
CsUnG06293	76.9691	81.2092	98.9687	36.4383	42.9792	49.9909	0.503247	4.21687e-07	At3g14050	ko00230:	Purine metabolism; ko01100: Metabolic pathways	K00951	GTP pyrophosphokinase [EC:2.7.6.5] | (RefSeq) probable GTP diphosphokinase RSH2, chloroplastic (A)	PREDICTED: probable GTP diphosphokinase RSH2, chloroplastic [Daucus carota subsp. sativus]	RSH2C_ARATH RecName: Full=Probable GTP diphosphokinase RSH2, chloroplastic; EC=2.7.6.5; AltName: Full=RelA/SpoT homolog 2; Short=AtRSH2; AltName: Full=ppGpp synthetase RSH2; Flags: Precursor;
Cs05G01796	32.5976	21.557	27.2557	53.8143	34.8656	40.0732	1.58153	0.00130593	At3g55010	ko00230:	Purine metabolism; ko01100: Metabolic pathways; ko01110: Biosynthesis of secondary metabolites	K01933	phosphoribosylformylglycinamidine cyclo-ligase [EC:6.3.3.1] | (RefSeq) phosphoribosylformylglycinamidine cyclo-ligase, chloroplastic-like isoform X1 (A)	PREDICTED: phosphoribosylformylglycinamidine cyclo-ligase, chloroplastic-like isoform X1 [Daucus carota subsp. sativus]	PUR5_ARATH RecName: Full=Phosphoribosylformylglycinamidine cyclo-ligase, chloroplastic; EC=6.3.3.1; AltName: Full=AIR synthase; Short=AIRS; AltName: Full=Phosphoribosyl-aminoimidazole synthetase; Flags: Precursor;
CsUnG00199	6.4536	2.3603	3.3394	8.7617	21.2285	9.4923	3.24871	0.000436038	At1g16350	ko00230:	Purine metabolism; ko01100: Metabolic pathways; ko01110: Biosynthesis of secondary metabolites; ko01232: Nucleotide metabolism	K00088	IMP dehydrogenase [EC:1.1.1.205] | (RefSeq) inosine-5'-monophosphate dehydrogenase 2 (A)	PREDICTED: inosine-5'-monophosphate dehydrogenase 2 [Daucus carota subsp. sativus]	IMDH_VIGUN RecName: Full=Inosine-5'-monophosphate dehydrogenase {ECO:0000255|HAMAP-Rule:MF_03156}; Short=IMP dehydrogenase {ECO:0000255|HAMAP-Rule:MF_03156}; Short=IMPD {ECO:0000255|HAMAP-Rule:MF_03156}; Short=IMPDH {ECO:0000255|HAMAP-Rule:MF_03156}; EC=1.1.1.205 {ECO:0000255|HAMAP-Rule:MF_03156};
Cs04G00221	17.3741	11.6284	15.0521	31.7549	21.8318	22.9586	1.73751	0.000192501	At3g20330	ko00240:	Pyrimidine metabolism; ko00250: Alanine, aspartate and glutamate metabolism; ko01100: Metabolic pathways; ko01240: Biosynthesis of cofactors	K00609	aspartate carbamoyltransferase catalytic subunit [EC:2.1.3.2] | (RefSeq) aspartate carbamoyltransferase, chloroplastic (A)	PREDICTED: aspartate carbamoyltransferase, chloroplastic [Daucus carota subsp. sativus]	PYRB3_PEA RecName: Full=Aspartate carbamoyltransferase 3, chloroplastic; EC=2.1.3.2; AltName: Full=Aspartate transcarbamylase 3; Short=ATCase 3; Flags: Precursor;
Cs07G00731	22.0688	15.0752	13.8259	35.0476	25.6432	21.0845	1.60438	0.00198998	At1g29900	ko00240:	Pyrimidine metabolism; ko00250: Alanine, aspartate and glutamate metabolism; ko01100: Metabolic pathways; ko01240: Biosynthesis of cofactors	K01955	carbamoyl-phosphate synthase large subunit [EC:6.3.5.5] | (RefSeq) carbamoyl-phosphate synthase large chain, chloroplastic-like (A)	PREDICTED: carbamoyl-phosphate synthase large chain, chloroplastic-like [Daucus carota subsp. sativus]	CARB_ARATH RecName: Full=Carbamoyl-phosphate synthase large chain, chloroplastic; EC=6.3.5.5; AltName: Full=Carbamoyl-phosphate synthetase ammonia chain; AltName: Full=Protein VENOSA 6; Flags: Precursor;
Cs01G01407	3.1753	1.9759	1.6178	4.7235	5.2285	4.4357	2.12553	0.0010017	Hs4503277	ko00240:	Pyrimidine metabolism; ko01100: Metabolic pathways; ko01232: Nucleotide metabolism	K01493	dCMP deaminase [EC:3.5.4.12] | (RefSeq) deoxycytidylate deaminase isoform X1 (A)	PREDICTED: deoxycytidylate deaminase isoform X1 [Daucus carota subsp. sativus]	#N/A
Cs03G01364	17.315	12.6778	9.7696	19.7668	23.9559	18.1863	1.55697	0.00351021	At3g46940	ko00240:	Pyrimidine metabolism; ko01100: Metabolic pathways; ko01232: Nucleotide metabolism	K01520	dUTP pyrophosphatase [EC:3.6.1.23] | (RefSeq) deoxyuridine 5'-triphosphate nucleotidohydrolase-like (A)	PREDICTED: deoxyuridine 5'-triphosphate nucleotidohydrolase-like [Daucus carota subsp. sativus]	DUT_ARATH RecName: Full=Deoxyuridine 5'-triphosphate nucleotidohydrolase; Short=dUTPase; EC=3.6.1.23; AltName: Full=dUTP pyrophosphatase; AltName: Full=dUTP-pyrophosphatase-like 1; Short=AtDUT1;
Cs10G02855	6.8156	6.0872	5.6646	15.8836	10.4184	12.1519	2.07104	1.73648e-06	At5g23070	ko00240:	Pyrimidine metabolism; ko01100: Metabolic pathways; ko01232: Nucleotide metabolism	K00857	thymidine kinase [EC:2.7.1.21] | (RefSeq) thymidine kinase a-like (A)	PREDICTED: thymidine kinase a-like [Daucus carota subsp. sativus]	KITHB_ARATH RecName: Full=Thymidine kinase b {ECO:0000303|PubMed:22897443}; Short=AtTK1b {ECO:0000305}; EC=2.7.1.21 {ECO:0000269|PubMed:22897443, ECO:0000269|PubMed:23351158};
Cs04G00777	25.1753	19.4792	20.3169	41.7922	31.0989	40.563	1.74622	7.30089e-07	At3g18680	ko00240:	Pyrimidine metabolism; ko01100: Metabolic pathways; ko01232: Nucleotide metabolism; ko01240: Biosynthesis of cofactors	K09903	uridylate kinase [EC:2.7.4.22] | (RefSeq) uridylate kinase (A)	PREDICTED: uridylate kinase [Daucus carota subsp. sativus]	#N/A
Cs04G02374	18.7391	16.2193	15.9278	35.989	24.6441	26.5823	1.71393	5.37578e-06	At1g30820	ko00240:	Pyrimidine metabolism; ko01100: Metabolic pathways; ko01232: Nucleotide metabolism; ko01240: Biosynthesis of cofactors	K01937	CTP synthase [EC:6.3.4.2] | (RefSeq) CTP synthase-like isoform X1 (A)	PREDICTED: CTP synthase-like isoform X2 [Daucus carota subsp. sativus]	#N/A
Cs06G00910	8.9788	6.0279	5.2388	15.7176	8.1927	11.5673	1.75237	0.00327603	At5g23300	ko00240:	Pyrimidine metabolism; ko01100: Metabolic pathways; ko01240: Biosynthesis of cofactors	K00254	dihydroorotate dehydrogenase [EC:1.3.5.2] | (RefSeq) dihydroorotate dehydrogenase (quinone), mitochondrial (A)	PREDICTED: dihydroorotate dehydrogenase (quinone), mitochondrial [Daucus carota subsp. sativus]	PYRD_ARATH RecName: Full=Dihydroorotate dehydrogenase (quinone), mitochondrial; Short=DHOdehase; EC=1.3.5.2; AltName: Full=Dihydroorotate oxidase; Flags: Precursor;
Cs09G01217	21.4674	14.9133	16.6292	46.2322	29.5376	27.0924	1.94043	3.68821e-05	Hs4507835	ko00240:	Pyrimidine metabolism; ko01100: Metabolic pathways; ko01240: Biosynthesis of cofactors	K13421	uridine monophosphate synthetase [EC:2.4.2.10 4.1.1.23] | (RefSeq) LOW QUALITY PROTEIN: uridine 5'-monophosphate synthase (A)	PREDICTED: LOW QUALITY PROTEIN: uridine 5'-monophosphate synthase [Daucus carota subsp. sativus]	UMPS_TOBAC RecName: Full=Uridine 5'-monophosphate synthase; Short=UMP synthase; Includes: RecName: Full=Orotate phosphoribosyltransferase; Short=OPRTase; EC=2.4.2.10; Includes: RecName: Full=Orotidine 5'-phosphate decarboxylase; EC=4.1.1.23; AltName: Full=OMPdecase; Flags: Fragment;
Cs04G03342	35.4698	37.0524	52.1326	22.022	24.3814	24.216	0.56652	0.000135241	At4g11570	ko00740:	Riboflavin metabolism; ko01100: Metabolic pathways; ko01110: Biosynthesis of secondary metabolites; ko01240: Biosynthesis of cofactors	K22912	5-amino-6-(5-phospho-D-ribitylamino)uracil phosphatase [EC:3.1.3.104] | (RefSeq) sugar phosphatase YfbT-like (A)	PREDICTED: sugar phosphatase YfbT-like [Daucus carota subsp. sativus]	PYRP2_ARATH RecName: Full=5-amino-6-(5-phospho-D-ribitylamino)uracil phosphatase, chloroplastic {ECO:0000303|PubMed:27490826}; Short=AtPyrP2 {ECO:0000303|PubMed:27490826}; EC=3.1.3.104 {ECO:0000269|PubMed:27490826}; AltName: Full=5-amino-6-ribitylamino-2,4(1H,3H)-pyrimidinedione 5'-phosphate phosphatase {ECO:0000305|PubMed:27490826}; Short=ARPP phosphatase {ECO:0000305|PubMed:27490826}; AltName: …
Cs06G00105	58.3197	63.9667	69.162	32.39	36.3051	37.4361	0.554359	5.32927e-08	At4g11570	ko00740:	Riboflavin metabolism; ko01100: Metabolic pathways; ko01110: Biosynthesis of secondary metabolites; ko01240: Biosynthesis of cofactors	K22912	5-amino-6-(5-phospho-D-ribitylamino)uracil phosphatase [EC:3.1.3.104] | (RefSeq) sugar phosphatase YfbT-like (A)	PREDICTED: sugar phosphatase YfbT-like [Daucus carota subsp. sativus]	PYRP2_ARATH RecName: Full=5-amino-6-(5-phospho-D-ribitylamino)uracil phosphatase, chloroplastic {ECO:0000303|PubMed:27490826}; Short=AtPyrP2 {ECO:0000303|PubMed:27490826}; EC=3.1.3.104 {ECO:0000269|PubMed:27490826}; AltName: Full=5-amino-6-ribitylamino-2,4(1H,3H)-pyrimidinedione 5'-phosphate phosphatase {ECO:0000305|PubMed:27490826}; Short=ARPP phosphatase {ECO:0000305|PubMed:27490826}; AltName: …
Cs01G00324	50.9431	43.0038	70.7608	103.576	98.8135	82.3664	1.72886	0.000294779	At3g10950	ko03010:	Ribosome	K02921	large subunit ribosomal protein L37Ae | (RefSeq) 60S ribosomal protein L37a (A)	unnamed protein product, partial [Vitis vinifera]	RL37A_GOSHI RecName: Full=60S ribosomal protein L37a;
Cs01G00581	21.7847	14.0555	12.8963	37.3751	28.2672	29.5894	1.95401	9.41746e-06	At3g05590	ko03010:	Ribosome	K02883	large subunit ribosomal protein L18e | (RefSeq) 60S ribosomal protein L18-2-like (A)	PREDICTED: 60S ribosomal protein L18-2-like [Daucus carota subsp. sativus]	RL182_ARATH RecName: Full=60S ribosomal protein L18-2;
Cs01G00590	77.2751	48.2038	42.8987	121.514	93.6768	92.519	1.8275	5.11209e-05	At3g05560	ko03010:	Ribosome	K02891	large subunit ribosomal protein L22e | (RefSeq) 60S ribosomal protein L22-2-like (A)	PREDICTED: 60S ribosomal protein L22-2-like [Daucus carota subsp. sativus]	RL222_ARATH RecName: Full=60S ribosomal protein L22-2;
Cs01G00795	243.957	192.558	163.332	377.135	317.53	299.192	1.65685	2.86335e-06	At5g23740	ko03010:	Ribosome	K02949	small subunit ribosomal protein S11e | (RefSeq) 40S ribosomal protein S11 (A)	PREDICTED: 40S ribosomal protein S11 [Daucus carota subsp. sativus]	RS11_EUPES RecName: Full=40S ribosomal protein S11;
Cs01G00851	264.601	202.565	191.502	455.719	393.398	350.531	1.82133	8.37197e-09	At2g27710	ko03010:	Ribosome	K02943	large subunit ribosomal protein LP2 | (RefSeq) 60S acidic ribosomal protein P2-1-like (A)	PREDICTED: 60S acidic ribosomal protein P2-1-like [Daucus carota subsp. sativus]	RLA2_PARAR RecName: Full=60S acidic ribosomal protein P2;
Cs01G01308	166.339	125.745	114.102	346.762	239.828	246.348	2.05063	3.77094e-08	At2g32060	ko03010:	Ribosome	K02951	small subunit ribosomal protein S12e | (RefSeq) 40S ribosomal protein S12-like isoform X1 (A)	PREDICTED: 40S ribosomal protein S12-like isoform X1 [Daucus carota subsp. sativus]	RS12_HORVU RecName: Full=40S ribosomal protein S12;
Cs01G01496	211.294	147.072	114.021	290.449	257.589	250.032	1.68944	7.682e-05	At1g70600	ko03010:	Ribosome	K02900	large subunit ribosomal protein L27Ae | (RefSeq) 60S ribosomal protein L27a-3 (A)	PREDICTED: 60S ribosomal protein L27a-3 [Daucus carota subsp. sativus]	R27A3_ARATH RecName: Full=60S ribosomal protein L27a-3;
Cs01G01605	100.58	79.0037	53.4328	193.368	155.48	134.72	2.07525	2.58473e-06	At1g26880	ko03010:	Ribosome	K02915	large subunit ribosomal protein L34e | (RefSeq) 60S ribosomal protein L34 (A)	PREDICTED: 60S ribosomal protein L34 [Daucus carota subsp. sativus]	RL34_PEA RecName: Full=60S ribosomal protein L34;
Cs01G01922	9.4614	6.5572	7.6393	17.2273	10.1574	11.1039	1.62688	0.00399135	At5g66860	ko03010:	Ribosome	K02897	large subunit ribosomal protein L25 | (RefSeq) 50S ribosomal protein L25-like (A)	PREDICTED: 50S ribosomal protein L25-like [Daucus carota subsp. sativus]	#N/A
Cs01G02046	220.165	213.67	106.004	382.029	340.687	367.903	2.02027	2.8701e-05	At2g25210	ko03010:	Ribosome	K02924	large subunit ribosomal protein L39e | (RefSeq) hypothetical protein (A)	unknown [Picea sitchensis]	RL391_ARATH RecName: Full=60S ribosomal protein L39-1;
Cs01G02104	72.9689	51.4171	66.5973	148.874	96.8752	102.949	1.82581	2.48685e-05	At3g13580	ko03010:	Ribosome	K02937	large subunit ribosomal protein L7e | (RefSeq) 60S ribosomal protein L7-4 (A)	PREDICTED: 60S ribosomal protein L7-4 [Daucus carota subsp. sativus]	RL74_ARATH RecName: Full=60S ribosomal protein L7-4;
Cs01G02188	145.328	124.924	59.8662	270.106	210.618	215.234	2.10821	8.34615e-05	At3g43980	ko03010:	Ribosome	K02980	small subunit ribosomal protein S29e | (RefSeq) 40S ribosomal protein S29 (A)	PREDICTED: 40S ribosomal protein S29 [Daucus carota subsp. sativus]	RS29_ARATH RecName: Full=40S ribosomal protein S29;
Cs02G00040	69.3053	58.8532	63.2243	137.502	190.967	174.27	2.62688	2.75876e-19	At1g18540	ko03010:	Ribosome	K02934	large subunit ribosomal protein L6e | (RefSeq) 60S ribosomal protein L6-1-like (A)	PREDICTED: 60S ribosomal protein L6-1-like [Daucus carota subsp. sativus]	RL61_ARATH RecName: Full=60S ribosomal protein L6-1;
Cs02G00284	318.657	256.704	176.832	399.219	376.476	351.299	1.49828	0.00122763	At3g15190	ko03010:	Ribosome	K02968	small subunit ribosomal protein S20 | (RefSeq) 30S ribosomal protein S20, chloroplastic (A)	PREDICTED: 30S ribosomal protein S20, chloroplastic [Daucus carota subsp. sativus]	RR20_ARATH RecName: Full=30S ribosomal protein S20, chloroplastic; Flags: Precursor;
Cs02G00750	46.4234	34.7682	48.1342	84.5336	68.3436	61.2017	1.65535	8.0005e-05	At3g09500	ko03010:	Ribosome	K02918	large subunit ribosomal protein L35e | (RefSeq) 60S ribosomal protein L35-2 (A)	PREDICTED: 60S ribosomal protein L35-2 [Daucus carota subsp. sativus]	RL35_EUPES RecName: Full=60S ribosomal protein L35;
Cs02G00805	324.499	212.216	235.326	505.734	415.08	372.24	1.67485	1.97988e-05	At4g34670	ko03010:	Ribosome	K02984	small subunit ribosomal protein S3Ae | (RefSeq) 40S ribosomal protein S3a-like (A)	PREDICTED: 40S ribosomal protein S3a-like [Daucus carota subsp. sativus]	RS3A_DAUCA RecName: Full=40S ribosomal protein S3a {ECO:0000255|HAMAP-Rule:MF_03122}; AltName: Full=Protein cyc07;
Cs02G01019	204.369	156.178	177.023	321.953	266.38	259.751	1.57763	1.37486e-06	At1g07770	ko03010:	Ribosome	K02957	small subunit ribosomal protein S15Ae | (RefSeq) 40S ribosomal protein S15a (A)	putative ribosomal protein S8 [Helianthus annuus]	RS15A_DAUCA RecName: Full=40S ribosomal protein S15a;
Cs02G01339	910.344	638.508	616.727	1289.14	1029.94	989.365	1.52774	0.000203178	At1g26910	ko03010:	Ribosome	K02866	large subunit ribosomal protein L10e | (RefSeq) 60S ribosomal protein L10-like (A)	hypothetical protein DCAR_014384 [Daucus carota subsp. sativus]	RL10_VITRI RecName: Full=60S ribosomal protein L10; AltName: Full=QM protein homolog;
Cs02G01540	248.686	169.855	169.224	425.01	359.16	299.375	1.8435	1.16424e-06	At3g11940	ko03010:	Ribosome	K02989	small subunit ribosomal protein S5e | (RefSeq) 40S ribosomal protein S5 (A)	PREDICTED: 40S ribosomal protein S5 [Daucus carota subsp. sativus]	RS5_CICAR RecName: Full=40S ribosomal protein S5; Flags: Fragment;
Cs02G01919	240.065	192.043	197.857	385.164	354.419	355.409	1.73818	1.89306e-14	At2g19740	ko03010:	Ribosome	K02910	large subunit ribosomal protein L31e | (RefSeq) 60S ribosomal protein L31 (A)	PREDICTED: 60S ribosomal protein L31 [Daucus carota subsp. sativus]	RL31_PANGI RecName: Full=60S ribosomal protein L31;
Cs02G01921	158.683	152.562	138.357	250.488	254.125	242.443	1.66159	2.31005e-15	At4g29390	ko03010:	Ribosome	K02983	small subunit ribosomal protein S30e | (RefSeq) 40S ribosomal protein S30 (A)	hypothetical protein PHYPA_003340 [Physcomitrella patens]	RS30_ARATH RecName: Full=40S ribosomal protein S30;
Cs02G02089	248.992	208.795	243.326	507.123	434.071	417.042	1.93726	2.00618e-13	At2g27710	ko03010:	Ribosome	K02943	large subunit ribosomal protein LP2 | (RefSeq) 60S acidic ribosomal protein P2-2-like (A)	PREDICTED: 60S acidic ribosomal protein P2-2-like [Daucus carota subsp. sativus]	RLA2_PARAR RecName: Full=60S acidic ribosomal protein P2;
Cs02G02543	373.937	254.814	299.053	670.948	530.695	520.974	1.85666	6.24224e-08	At3g53740	ko03010:	Ribosome	K02920	large subunit ribosomal protein L36e | (RefSeq) 60S ribosomal protein L36-2-like (A)	PREDICTED: 60S ribosomal protein L36-2-like [Daucus carota subsp. sativus]	RL362_ARATH RecName: Full=60S ribosomal protein L36-2;
Cs02G02807	167.622	139.865	104.736	294.425	242.118	244.787	1.89541	6.2254e-08	At5g61170	ko03010:	Ribosome	K02966	small subunit ribosomal protein S19e | (RefSeq) 40S ribosomal protein S19-3-like (A)	PREDICTED: 40S ribosomal protein S19-3-like [Daucus carota subsp. sativus]	RS193_ARATH RecName: Full=40S ribosomal protein S19-3;
Cs02G02864	105.727	71.2128	96.4584	196.781	153.513	138.028	1.78612	9.62254e-06	At3g02560	ko03010:	Ribosome	K02993	small subunit ribosomal protein S7e | (RefSeq) 40S ribosomal protein S7 (A)	PREDICTED: 40S ribosomal protein S7 [Daucus carota subsp. sativus]	RS7_AVIMR RecName: Full=40S ribosomal protein S7;
Cs03G00027	111.999	87.4961	76.7278	180.244	137.904	140.622	1.66087	6.09889e-06	At1g18540	ko03010:	Ribosome	K02934	large subunit ribosomal protein L6e | (RefSeq) 60S ribosomal protein L6-1-like (A)	PREDICTED: 60S ribosomal protein L6-1-like [Daucus carota subsp. sativus]	RL61_ARATH RecName: Full=60S ribosomal protein L6-1;
Cs03G00052	114.616	87.2615	83.5468	184.802	179.577	158.047	1.83035	1.53244e-10	At1g09590	ko03010:	Ribosome	K02889	large subunit ribosomal protein L21e | (RefSeq) 60S ribosomal protein L21-1 (A)	PREDICTED: 60S ribosomal protein L21-1 [Daucus carota subsp. sativus]	RL211_ARATH RecName: Full=60S ribosomal protein L21-1;
Cs03G00455	315.114	224.588	191.52	523.084	433.765	388.688	1.84012	1.98199e-06	At3g53020	ko03010:	Ribosome	K02896	large subunit ribosomal protein L24e | (RefSeq) 60S ribosomal protein L24-like (A)	PREDICTED: 60S ribosomal protein L24-like [Daucus carota subsp. sativus]	RL242_ARATH RecName: Full=60S ribosomal protein L24-2 {ECO:0000303|PubMed:11598216}; AltName: Full=Protein SHORT VALVE 1 {ECO:0000303|PubMed:16227452};
Cs03G00507	114.119	86.5112	60.2971	232.698	189.052	192.422	2.3538	2.46011e-09	At4g25740	ko03010:	Ribosome	K02947	small subunit ribosomal protein S10e | (RefSeq) 40S ribosomal protein S10-1-like (A)	PREDICTED: 40S ribosomal protein S10-1-like [Daucus carota subsp. sativus]	RS101_ARATH RecName: Full=40S ribosomal protein S10-1;
Cs03G00666	28.4749	21.8215	16.2246	38.0739	34.5315	36.5507	1.64093	0.000146554	At1g33120	ko03010:	Ribosome	K02940	large subunit ribosomal protein L9e | (RefSeq) 60S ribosomal protein L9-1-like (A)	PREDICTED: 60S ribosomal protein L9-1-like [Daucus carota subsp. sativus]	RL91_ARATH RecName: Full=60S ribosomal protein L9-1;
Cs03G00679	152.071	113.272	108.131	245.086	215.785	194.225	1.75406	5.13626e-08	At3g49010	ko03010:	Ribosome	K02873	large subunit ribosomal protein L13e | (RefSeq) 60S ribosomal protein L13-1-like (A)	PREDICTED: 60S ribosomal protein L13-1-like [Daucus carota subsp. sativus]	RL131_ARATH RecName: Full=60S ribosomal protein L13-1; AltName: Full=Protein BBC1 homolog;
Cs03G01059	84.5975	78.4304	28.7064	201.05	133.864	148.2	2.5197	7.82149e-05	At5g04800	ko03010:	Ribosome	K02962	small subunit ribosomal protein S17e | (RefSeq) 40S ribosomal protein S17-4-like (A)	PREDICTED: 40S ribosomal protein S17-4-like [Daucus carota subsp. sativus]	RS17_SOLLC RecName: Full=40S ribosomal protein S17;
Cs03G01122	27.8391	21.3804	21.3053	51.8714	32.4812	36.0245	1.70688	0.00024458	At2g36620	ko03010:	Ribosome	K02896	large subunit ribosomal protein L24e | (RefSeq) 60S ribosomal protein L24 (A)	PREDICTED: 60S ribosomal protein L24 [Daucus carota subsp. sativus]	RL241_ARATH RecName: Full=60S ribosomal protein L24-1;
Cs03G01225	217.374	151.923	131.996	338.281	289.707	281.936	1.81516	6.86287e-07	At5g02960	ko03010:	Ribosome	K02973	small subunit ribosomal protein S23e | (RefSeq) 40S ribosomal protein S23 (A)	unnamed protein product [Coffea canephora]	RS23_FRAAN RecName: Full=40S ribosomal protein S23; AltName: Full=S12;
Cs03G01230	156.379	110.44	138.593	279.708	217.241	215.747	1.75796	8.73743e-07	At2g32060	ko03010:	Ribosome	K02951	small subunit ribosomal protein S12e | (RefSeq) 40S ribosomal protein S12-like (A)	PREDICTED: 40S ribosomal protein S12-like [Daucus carota subsp. sativus]	RS12_HORVU RecName: Full=40S ribosomal protein S12;
Cs03G01735	90.967	63.402	45.8075	177.712	128.391	123.811	2.14768	3.01216e-06	At4g36130	ko03010:	Ribosome	K02938	large subunit ribosomal protein L8e | (RefSeq) 60S ribosomal protein L8-3-like (A)	PREDICTED: 60S ribosomal protein L8-3-like [Daucus carota subsp. sativus]	RL8_SOLLC RecName: Full=60S ribosomal protein L8; AltName: Full=L2; AltName: Full=Ribosomal protein TL2;
Cs03G01739	121.493	72.697	83.5747	228.748	166.703	166.388	2.02272	8.08666e-07	At3g04920	ko03010:	Ribosome	K02974	small subunit ribosomal protein S24e | (RefSeq) 40S ribosomal protein S24-1 (A)	PREDICTED: 40S ribosomal protein S24-1 [Daucus carota subsp. sativus]	RS241_ARATH RecName: Full=40S ribosomal protein S24-1;
Cs03G01867	361.313	249.916	186.299	532.137	447.437	420.022	1.75492	8.74936e-05	At1g72370	ko03010:	Ribosome	K02998	small subunit ribosomal protein SAe | (RefSeq) 40S ribosomal protein SA (A)	PREDICTED: 40S ribosomal protein SA [Daucus carota subsp. sativus]	RSSA_DAUCA RecName: Full=40S ribosomal protein SA {ECO:0000255|HAMAP-Rule:MF_03015}; AltName: Full=p40;
Cs03G02098	5.7677	5.3717	5.0111	9.1246	8.6697	8.1208	1.6046	4.63786e-05	At5g64670	ko03010:	Ribosome	K02876	large subunit ribosomal protein L15 | (RefSeq) 50S ribosomal protein L15 isoform X1 (A)	PREDICTED: 50S ribosomal protein L15 isoform X1 [Daucus carota subsp. sativus]	RK15_SPIOL RecName: Full=50S ribosomal protein L15, chloroplastic {ECO:0000303|PubMed:10874046}; AltName: Full=CL15; AltName: Full=Chloroplastic large ribosomal subunit protein uL15c {ECO:0000303|PubMed:28007896}; Flags: Precursor;
Cs03G02126	21.726	16.599	19.972	34.4855	30.1091	24.9412	1.53586	0.00114875	At5g64650	ko03010:	Ribosome	K02879	large subunit ribosomal protein L17 | (RefSeq) 50S ribosomal protein L17 (A)	PREDICTED: 50S ribosomal protein L17 [Daucus carota subsp. sativus]	RK17_SPIOL RecName: Full=50S ribosomal protein L17, chloroplastic {ECO:0000303|PubMed:10874046}; AltName: Full=CL17; AltName: Full=Chloroplastic large ribosomal subunit protein bL17c {ECO:0000303|PubMed:28007896}; Flags: Precursor;
Cs03G02292	283.529	205.089	157.294	489.061	405.786	353.512	1.93271	3.38436e-06	At4g31700	ko03010:	Ribosome	K02991	small subunit ribosomal protein S6e | (RefSeq) 40S ribosomal protein S6-like (A)	PREDICTED: 40S ribosomal protein S6-like [Daucus carota subsp. sativus]	RS6_ASPOF RecName: Full=40S ribosomal protein S6;
Cs03G02471	86.5102	69.7997	72.169	135.279	127.464	117.796	1.66553	3.24137e-10	At1g15250	ko03010:	Ribosome	K02922	large subunit ribosomal protein L37e | (RefSeq) 60S ribosomal protein L37-1-like (A)	PREDICTED: 60S ribosomal protein L37-1-like [Daucus carota subsp. sativus]	RL371_ARATH RecName: Full=60S ribosomal protein L37-1;
Cs04G00020	51.5333	36.8517	27.9147	93.4692	74.4598	69.4731	2.0413	1.41894e-06	At5g22440	ko03010:	Ribosome	K02865	large subunit ribosomal protein L10Ae | (RefSeq) 60S ribosomal protein L10a (A)	PREDICTED: 60S ribosomal protein L10a [Daucus carota subsp. sativus]	R10A_ORYSI RecName: Full=60S ribosomal protein L10a {ECO:0000250|UniProtKB:B7F845};
Cs04G00060	101.973	83.903	83.8176	198.859	162.223	147.498	1.88577	1.38276e-09	At4g15000	ko03010:	Ribosome	K02901	large subunit ribosomal protein L27e | (RefSeq) 60S ribosomal protein L27-like (A)	PREDICTED: 60S ribosomal protein L27-like [Daucus carota subsp. sativus]	RL27_PEA RecName: Full=60S ribosomal protein L27;
Cs04G00117	138.391	108.678	95.7253	270.344	219.598	198.853	2.00935	1.46441e-09	At3g58700	ko03010:	Ribosome	K02868	large subunit ribosomal protein L11e | (RefSeq) 60S ribosomal protein L11 (A)	PREDICTED: 60S ribosomal protein L11 [Daucus carota subsp. sativus]	RL111_ARATH RecName: Full=60S ribosomal protein L11-1; AltName: Full=L16A;
Cs04G01295	299.446	220.593	148.525	503.002	431.805	393.051	1.98614	5.59388e-06	At4g31700	ko03010:	Ribosome	K02991	small subunit ribosomal protein S6e | (RefSeq) 40S ribosomal protein S6 (A)	PREDICTED: 40S ribosomal protein S6 [Daucus carota subsp. sativus]	RS6_ASPOF RecName: Full=40S ribosomal protein S6;
Cs04G01527	215.331	159.54	108.414	382.262	334.483	285.242	2.07328	1.88778e-06	At4g30800	ko03010:	Ribosome	K02949	small subunit ribosomal protein S11e | (RefSeq) 40S ribosomal protein S11 (A)	PREDICTED: 40S ribosomal protein S11 [Daucus carota subsp. sativus]	RS11_EUPES RecName: Full=40S ribosomal protein S11;
Cs04G01555	181.503	164.051	81.3321	303.951	295.488	284.333	2.07028	2.07028e-05	At5g57290	ko03010:	Ribosome	K02942	large subunit ribosomal protein LP1 | (RefSeq) 60S acidic ribosomal protein P3-like (A)	PREDICTED: 60S acidic ribosomal protein P3-like [Daucus carota subsp. sativus]	RLA32_ARATH RecName: Full=60S acidic ribosomal protein P3-2;
Cs04G01586	135.937	116.818	170.498	227.246	210.571	240.327	1.60222	9.78914e-05	At1g15250	ko03010:	Ribosome	K02922	large subunit ribosomal protein L37e | (RefSeq) 60S ribosomal protein L37-1-like (A)	PREDICTED: 60S ribosomal protein L37-1-like [Daucus carota subsp. sativus]	RL371_ARATH RecName: Full=60S ribosomal protein L37-1;
Cs04G01893	61.5859	44.0969	32.2697	96.8421	74.2272	78.7103	1.81062	8.07755e-05	At3g61110	ko03010:	Ribosome	K02978	small subunit ribosomal protein S27e | (RefSeq) 40S ribosomal protein S27-2 (A)	PREDICTED: 40S ribosomal protein S27-2 [Daucus carota subsp. sativus]	RS272_ARATH RecName: Full=40S ribosomal protein S27-2;
Cs04G02053	127.184	87.5752	107.452	222.146	169.902	156.35	1.70198	1.7713e-05	At2g47610	ko03010:	Ribosome	K02936	large subunit ribosomal protein L7Ae | (RefSeq) 60S ribosomal protein L7a-1 (A)	PREDICTED: 60S ribosomal protein L7a-1 [Daucus carota subsp. sativus]	RL7A1_ORYSJ RecName: Full=60S ribosomal protein L7a-1;
Cs04G02191	46.9867	61.0109	43.0515	112.024	81.9952	87.7302	1.86528	7.69328e-05	At3g43980	ko03010:	Ribosome	K02980	small subunit ribosomal protein S29e | (RefSeq) 40S ribosomal protein S29 (A)	PREDICTED: 40S ribosomal protein S29 [Daucus carota subsp. sativus]	RS29_ARATH RecName: Full=40S ribosomal protein S29;
Cs04G02244	87.3618	70.016	48.8944	146.029	130.792	120.358	1.9255	1.09059e-06	At2g21580	ko03010:	Ribosome	K02975	small subunit ribosomal protein S25e | (RefSeq) 40S ribosomal protein S25-2 (A)	PREDICTED: 40S ribosomal protein S25-2 [Daucus carota subsp. sativus]	RS252_ARATH RecName: Full=40S ribosomal protein S25-2;
Cs04G02593	175.697	139.462	177.895	296.08	247.159	245.231	1.59916	2.93878e-06	At3g52580	ko03010:	Ribosome	K02955	small subunit ribosomal protein S14e | (RefSeq) 40S ribosomal protein S14-3-like (A)	PREDICTED: 40S ribosomal protein S14-3-like [Daucus carota subsp. sativus]	RS143_ARATH RecName: Full=40S ribosomal protein S14-3;
Cs04G02594	280.015	195.685	297.721	471.563	368.916	342.254	1.52922	0.00179891	At3g14600	ko03010:	Ribosome	K02882	large subunit ribosomal protein L18Ae | (RefSeq) 60S ribosomal protein L18a-like (A)	PREDICTED: 60S ribosomal protein L18a-like [Daucus carota subsp. sativus]	RL18A_CASSA RecName: Full=60S ribosomal protein L18a;
Cs04G03218	111.754	73.7152	112.288	186.187	154.175	132.286	1.58737	0.000853312	At2g40590	ko03010:	Ribosome	K02976	small subunit ribosomal protein S26e | (RefSeq) 40S ribosomal protein S26-1-like (A)	PREDICTED: 40S ribosomal protein S26-1-like [Daucus carota subsp. sativus]	RS261_ARATH RecName: Full=40S ribosomal protein S26-1;
Cs04G03305	7.0934	4.7056	4.2671	11.9093	8.9117	8.9313	1.85187	0.00100607	At4g23620	ko03010:	Ribosome	K02897	large subunit ribosomal protein L25 | (RefSeq) 50S ribosomal protein L25 (A)	PREDICTED: 50S ribosomal protein L25 [Daucus carota subsp. sativus]	#N/A
Cs05G00437	133.898	99.1439	112.825	222.343	175.578	167.997	1.63623	3.78714e-06	At2g40010	ko03010:	Ribosome	K02941	large subunit ribosomal protein LP0 | (RefSeq) 60S acidic ribosomal protein P0-like (A)	PREDICTED: 60S acidic ribosomal protein P0-like [Daucus carota subsp. sativus]	RLA0_SOYBN RecName: Full=60S acidic ribosomal protein P0;
Cs05G00438	214.356	141.333	163.308	351.16	273.91	282.981	1.74963	1.19265e-06	At2g40010	ko03010:	Ribosome	K02941	large subunit ribosomal protein LP0 | (RefSeq) 60S acidic ribosomal protein P0-like (A)	PREDICTED: 60S acidic ribosomal protein P0-like [Daucus carota subsp. sativus]	RLA0_SOYBN RecName: Full=60S acidic ribosomal protein P0;
Cs05G00448	42.609	33.8564	31.0872	72.5651	64.8446	62.3061	1.85691	8.88526e-12	At1g07070	ko03010:	Ribosome	K02917	large subunit ribosomal protein L35Ae | (RefSeq) 60S ribosomal protein L35a-1 (A)	PREDICTED: egg cell-secreted protein 1.1-like [Daucus carota subsp. sativus]	R35A1_ARATH RecName: Full=60S ribosomal protein L35a-1;
Cs05G00577	167.653	139.022	141.961	318.428	249.129	265.143	1.85607	1.63391e-11	At2g39390	ko03010:	Ribosome	K02918	large subunit ribosomal protein L35e | (RefSeq) 60S ribosomal protein L35-2-like (A)	PREDICTED: 60S ribosomal protein L35-2-like [Daucus carota subsp. sativus]	RL35_EUPES RecName: Full=60S ribosomal protein L35;
Cs05G01128	0.1044	1.8335	3.8539	23.6549	14.6441	13.3536	8.91823	8.43609e-05	At1g70600	ko03010:	Ribosome	K02900	large subunit ribosomal protein L27Ae | (RefSeq) 60S ribosomal protein L27a-3 (A)	PREDICTED: 60S ribosomal protein L27a-3 [Daucus carota subsp. sativus]	R27A3_ARATH RecName: Full=60S ribosomal protein L27a-3;
Cs05G01380	276.851	194.346	221.327	495.952	397.31	343.158	1.78538	2.0434e-06	At2g34480	ko03010:	Ribosome	K02882	large subunit ribosomal protein L18Ae | (RefSeq) 60S ribosomal protein L18a (A)	PREDICTED: 60S ribosomal protein L18a [Daucus carota subsp. sativus]	R18A2_ARATH RecName: Full=60S ribosomal protein L18a-2;
Cs05G01646	308.856	221.394	153.048	533.28	413.347	396.143	1.96513	1.53584e-05	At5g39850	ko03010:	Ribosome	K02997	small subunit ribosomal protein S9e | (RefSeq) 40S ribosomal protein S9-2-like (A)	PREDICTED: 40S ribosomal protein S9-2-like [Daucus carota subsp. sativus]	RS92_ARATH RecName: Full=40S ribosomal protein S9-2;
Cs05G01788	279.609	206.407	211.901	483.926	392.465	361.237	1.77332	1.17724e-07	At5g09510	ko03010:	Ribosome	K02958	small subunit ribosomal protein S15e | (RefSeq) 40S ribosomal protein S15-4 (A)	PREDICTED: 40S ribosomal protein S15-4 [Daucus carota subsp. sativus]	RS15_PICMA RecName: Full=40S ribosomal protein S15;
Cs05G01830	168.467	151.728	90.2963	261.08	214.976	241.072	1.747	0.000184027	At5g27700	ko03010:	Ribosome	K02971	small subunit ribosomal protein S21e | (RefSeq) 40S ribosomal protein S21-2-like (A)	PREDICTED: 40S ribosomal protein S21-2-like [Daucus carota subsp. sativus]	RS212_ARATH RecName: Full=40S ribosomal protein S21-2;
Cs05G02086	75.9129	71.7998	69.3238	143.082	122.822	128.272	1.81618	1.0395e-14	At3g06700	ko03010:	Ribosome	K02905	large subunit ribosomal protein L29e | (RefSeq) 60S ribosomal protein L29-1 (A)	PREDICTED: 60S ribosomal protein L29-1 [Daucus carota subsp. sativus]	RL291_ARATH RecName: Full=60S ribosomal protein L29-1;
Cs05G02478	159.153	124.882	166.563	274.686	234.011	190.878	1.55255	0.0003724	At5g59240	ko03010:	Ribosome	K02995	small subunit ribosomal protein S8e | (RefSeq) 40S ribosomal protein S8-like (A)	hypothetical protein B456_013G156600 [Gossypium raimondii]	RS8_PRUAR RecName: Full=40S ribosomal protein S8;
Cs05G02606	239.733	204.99	74.9536	425.497	381.412	395.694	2.31414	0.00022317	At2g43460	ko03010:	Ribosome	K02923	large subunit ribosomal protein L38e | (RefSeq) 60S ribosomal protein L38 (A)	PREDICTED: 60S ribosomal protein L38 [Daucus carota subsp. sativus]	RL38_ARATH RecName: Full=60S ribosomal protein L38;
Cs06G00068	107.728	75.4464	70.2709	158.427	124.225	127.153	1.61693	5.51766e-05	At2g33370	ko03010:	Ribosome	K02894	large subunit ribosomal protein L23e | (RefSeq) 60S ribosomal protein L23 (A)	ribosomal Pr 117, partial [Triticum aestivum]	RL23_ARATH RecName: Full=60S ribosomal protein L23; AltName: Full=Protein EMBRYO DEFECTIVE 2171;
Cs06G00136	7.7459	6.3023	7.6206	11.1691	10.3024	10.9935	1.49824	0.000430615	At4g23620	ko03010:	Ribosome	K02897	large subunit ribosomal protein L25 | (RefSeq) 50S ribosomal protein L25 (A)	PREDICTED: 50S ribosomal protein L25 [Daucus carota subsp. sativus]	#N/A
Cs06G00214	233.884	155.709	171.054	423.821	318.51	274.339	1.81339	1.60992e-05	At2g40590	ko03010:	Ribosome	K02976	small subunit ribosomal protein S26e | (RefSeq) 40S ribosomal protein S26-1-like (A)	PREDICTED: glycine-rich protein A3-like [Daucus carota subsp. sativus]	RS261_ARATH RecName: Full=40S ribosomal protein S26-1;
Cs06G00642	331.405	237.573	292.609	563.843	485.985	420.361	1.70637	1.42514e-06	At3g05590	ko03010:	Ribosome	K02883	large subunit ribosomal protein L18e | (RefSeq) 60S ribosomal protein L18-2 (A)	PREDICTED: 60S ribosomal protein L18-2 [Daucus carota subsp. sativus]	RL182_ARATH RecName: Full=60S ribosomal protein L18-2;
Cs06G00770	288.61	189.564	213.458	471.435	398.474	372.075	1.79573	3.02963e-07	At1g22780	ko03010:	Ribosome	K02964	small subunit ribosomal protein S18e | (RefSeq) 40S ribosomal protein S18 (A)	PREDICTED: 40S ribosomal protein S18 [Daucus carota subsp. sativus]	RS18_ARATH RecName: Full=40S ribosomal protein S18;
Cs06G00934	62.3493	53.6514	51.9867	102.165	96.1816	91.5973	1.72599	8.20001e-15	At3g23390	ko03010:	Ribosome	K02929	large subunit ribosomal protein L44e | (RefSeq) 60S ribosomal protein L44-like (A)	PREDICTED: 60S ribosomal protein L44-like [Malus domestica]	RL44_GOSHI RecName: Full=60S ribosomal protein L44;
Cs06G01141	314.659	225.965	180.091	501.023	391.766	387.763	1.77678	1.70903e-05	At2g09990	ko03010:	Ribosome	K02960	small subunit ribosomal protein S16e | (RefSeq) 40S ribosomal protein S16-like (A)	PREDICTED: 40S ribosomal protein S16-like [Daucus carota subsp. sativus]	RS16_FRIAG RecName: Full=40S ribosomal protein S16;
Cs06G01515	161.793	117.693	101.666	271.063	227.841	236.856	1.93036	2.35576e-08	At1g36240	ko03010:	Ribosome	K02908	large subunit ribosomal protein L30e | (RefSeq) 60S ribosomal protein L30 (A)	PREDICTED: 60S ribosomal protein L30 [Daucus carota subsp. sativus]	RL30_LUPLU RecName: Full=60S ribosomal protein L30;
Cs06G01929	93.6613	82.5305	44.4068	154.471	128.346	145.463	1.94145	6.22228e-05	At3g43980	ko03010:	Ribosome	K02980	small subunit ribosomal protein S29e | (RefSeq) 40S ribosomal protein S29-like (A)	PREDICTED: 40S ribosomal protein S29-like [Daucus carota subsp. sativus]	RS29_ARATH RecName: Full=40S ribosomal protein S29;
Cs06G02488	95.2997	65.9034	57.6861	182.026	146.845	145.044	2.16509	1.42071e-09	At4g15000	ko03010:	Ribosome	K02901	large subunit ribosomal protein L27e | (RefSeq) 60S ribosomal protein L27-like (A)	PREDICTED: 60S ribosomal protein L27-like [Daucus carota subsp. sativus]	RL273_ARATH RecName: Full=60S ribosomal protein L27-3;
Cs06G02702	260.987	194.945	215.724	444.486	383.127	341.368	1.74044	5.20974e-08	At3g58700	ko03010:	Ribosome	K02868	large subunit ribosomal protein L11e | (RefSeq) 60S ribosomal protein L11 (A)	PREDICTED: 60S ribosomal protein L11 [Daucus carota subsp. sativus]	RL111_ARATH RecName: Full=60S ribosomal protein L11-1; AltName: Full=L16A;
Cs06G02762	200.157	153.789	132.217	338.34	294.901	262.236	1.84193	5.36391e-08	At3g52580	ko03010:	Ribosome	K02955	small subunit ribosomal protein S14e | (RefSeq) 40S ribosomal protein S14 (A)	PREDICTED: 40S ribosomal protein S14 [Daucus carota subsp. sativus]	RS141_MAIZE RecName: Full=40S ribosomal protein S14; AltName: Full=Clone MCH1;
Cs07G00117	446.341	333.322	309.425	667.083	583.106	560.176	1.66228	2.66404e-07	At4g29410	ko03010:	Ribosome	K02903	large subunit ribosomal protein L28e | (RefSeq) 60S ribosomal protein L28-2-like (A)	PREDICTED: 60S ribosomal protein L28-2-like [Daucus carota subsp. sativus]	RL282_ARATH RecName: Full=60S ribosomal protein L28-2;
Cs07G00254	243.953	166.117	208.19	444.805	345.996	326.735	1.80755	1.02421e-06	At1g67430	ko03010:	Ribosome	K02880	large subunit ribosomal protein L17e | (RefSeq) 60S ribosomal protein L17-like (A)	60S ribosomal protein L17 isoform X2 [Setaria italica]	RL172_ARATH RecName: Full=60S ribosomal protein L17-2;
Cs07G00640	242.977	180.154	186.768	469.133	368.378	367.931	1.97647	1.10533e-10	At5g61170	ko03010:	Ribosome	K02966	small subunit ribosomal protein S19e | (RefSeq) 40S ribosomal protein S19-3-like (A)	PREDICTED: 40S ribosomal protein S19-3-like [Daucus carota subsp. sativus]	RS193_ARATH RecName: Full=40S ribosomal protein S19-3;
Cs07G01045	131.212	99.0249	136.505	226.728	173.371	181.265	1.58521	0.000102457	At5g39850	ko03010:	Ribosome	K02997	small subunit ribosomal protein S9e | (RefSeq) 40S ribosomal protein S9-2-like (A)	PREDICTED: 40S ribosomal protein S9-2-like [Daucus carota subsp. sativus]	RS92_ARATH RecName: Full=40S ribosomal protein S9-2;
Cs07G01394	52.0368	42.8002	61.6796	100.104	78.0371	83.5658	1.67207	5.80502e-05	At3g10950	ko03010:	Ribosome	K02921	large subunit ribosomal protein L37Ae | (RefSeq) 60S ribosomal protein L37a (A)	PREDICTED: 60S ribosomal protein L37a [Daucus carota subsp. sativus]	RL37A_GOSHI RecName: Full=60S ribosomal protein L37a;
Cs07G01797	174.619	134.952	194.209	304.914	257.019	235.503	1.5829	0.000156811	At5g35530	ko03010:	Ribosome	K02985	small subunit ribosomal protein S3e | (RefSeq) 40S ribosomal protein S3-2-like (A)	PREDICTED: 40S ribosomal protein S3-2-like [Daucus carota subsp. sativus]	RS33_ARATH RecName: Full=40S ribosomal protein S3-3;
Cs07G01893	55.2655	40.3776	47.6595	118.967	93.5364	79.4926	2.03762	1.16467e-07	At5g56710	ko03010:	Ribosome	K02910	large subunit ribosomal protein L31e | (RefSeq) 60S ribosomal protein L31-like (A)	RecName: Full=60S ribosomal protein L31 BAA96368.1 ribosomal protein L31 [Panax ginseng]	RL31_PANGI RecName: Full=60S ribosomal protein L31;
Cs07G01894	59.6491	56.2227	19.5568	95.7336	82.9125	100.433	2.06071	0.00188184	At4g29390	ko03010:	Ribosome	K02983	small subunit ribosomal protein S30e | (RefSeq) 40S ribosomal protein S30 (A)	hypothetical protein AQUCO_02000366v1, partial [Aquilegia coerulea]	RS30_ARATH RecName: Full=40S ribosomal protein S30;
Cs07G02283	43.9935	35.5966	24.9023	84.8152	82.757	73.8306	2.31024	6.71873e-10	At2g43460	ko03010:	Ribosome	K02923	large subunit ribosomal protein L38e | (RefSeq) 60S ribosomal protein L38-like (A)	PREDICTED: 60S ribosomal protein L38 [Daucus carota subsp. sativus]	RL38_ARATH RecName: Full=60S ribosomal protein L38;
Cs07G02864	83.2165	105.46	56.0049	160.099	158.473	157.337	1.94501	1.19728e-05	At3g06700	ko03010:	Ribosome	K02905	large subunit ribosomal protein L29e | (RefSeq) 60S ribosomal protein L29-1 (A)	PREDICTED: 60S ribosomal protein L29-1 [Daucus carota subsp. sativus]	RL291_ARATH RecName: Full=60S ribosomal protein L29-1;
Cs07G03003	203.731	72.3961	88.9448	318.401	239.965	272.679	2.27639	0.000166688	At5g09510	ko03010:	Ribosome	K02958	small subunit ribosomal protein S15e | (RefSeq) 40S ribosomal protein S15-4 (A)	PREDICTED: 40S ribosomal protein S15-4 [Daucus carota subsp. sativus]	RS15_PICMA RecName: Full=40S ribosomal protein S15;
Cs07G03039	160.02	118.361	123.086	259.852	238.58	226.127	1.80477	3.63628e-11	At2g20450	ko03010:	Ribosome	K02875	large subunit ribosomal protein L14e | (RefSeq) probable 60S ribosomal protein L14 (A)	PREDICTED: probable 60S ribosomal protein L14 [Daucus carota subsp. sativus]	RL14_PEA RecName: Full=Probable 60S ribosomal protein L14; AltName: Full=Hydroxyproline-rich glycoprotein HRGP1;
Cs07G03068	279.77	190.718	183.324	501.472	381.055	349.837	1.88489	1.8153e-06	At2g33370	ko03010:	Ribosome	K02894	large subunit ribosomal protein L23e | (RefSeq) 60S ribosomal protein L23 (A)	ribosomal protein L17-like protein [Solanum tuberosum]	RL23_ARATH RecName: Full=60S ribosomal protein L23; AltName: Full=Protein EMBRYO DEFECTIVE 2171;
Cs08G00361	37.8905	28.0269	18.2521	86.4684	35.7553	56.0202	2.11768	0.00103969	At1g22780	ko03010:	Ribosome	K02964	small subunit ribosomal protein S18e | (RefSeq) 40S ribosomal protein S18 (A)	PREDICTED: 40S ribosomal protein S18 [Daucus carota subsp. sativus]	RS18_ARATH RecName: Full=40S ribosomal protein S18;
Cs08G00499	192.551	137.203	152.64	314.635	259.718	237.487	1.68294	1.57201e-06	At3g07110	ko03010:	Ribosome	K02872	large subunit ribosomal protein L13Ae | (RefSeq) 60S ribosomal protein L13a-4 (A)	PREDICTED: 60S ribosomal protein L13a-4 [Daucus carota subsp. sativus]	R13A1_ARATH RecName: Full=60S ribosomal protein L13a-1;
Cs08G00766	102.339	73.6885	58.2289	179.612	129.117	148.231	1.95068	3.24556e-06	At2g19740	ko03010:	Ribosome	K02910	large subunit ribosomal protein L31e | (RefSeq) 60S ribosomal protein L31 (A)	PREDICTED: 60S ribosomal protein L31 [Daucus carota subsp. sativus]	RL31_PANGI RecName: Full=60S ribosomal protein L31;
Cs08G00938	233.438	170.382	162.52	442.958	347.93	327.558	1.97486	8.53824e-09	At3g58700	ko03010:	Ribosome	K02868	large subunit ribosomal protein L11e | (RefSeq) 60S ribosomal protein L11 (A)	PREDICTED: 60S ribosomal protein L11 [Daucus carota subsp. sativus]	RL111_ARATH RecName: Full=60S ribosomal protein L11-1; AltName: Full=L16A;
Cs08G01259	163.01	112.606	148.335	245.151	206.591	187.191	1.50709	0.000343182	At2g39390	ko03010:	Ribosome	K02918	large subunit ribosomal protein L35e | (RefSeq) 60S ribosomal protein L35-2 (A)	PREDICTED: 60S ribosomal protein L35-2 [Daucus carota subsp. sativus]	RL35_EUPES RecName: Full=60S ribosomal protein L35;
Cs08G01420	350.126	249.145	307.517	663.926	544.254	461.077	1.84084	4.88249e-07	At5g58420	ko03010:	Ribosome	K02987	small subunit ribosomal protein S4e | (RefSeq) 40S ribosomal protein S4-like (A)	PREDICTED: 40S ribosomal protein S4-like [Daucus carota subsp. sativus]	RS4_SOLTU RecName: Full=40S ribosomal protein S4;
Cs08G01473	139.581	103.009	99.6347	231.289	225.052	195.871	1.9058	4.32733e-11	At2g27530	ko03010:	Ribosome	K02865	large subunit ribosomal protein L10Ae | (RefSeq) 60S ribosomal protein L10a-like isoform X1 (A)	60S ribosomal protein L10a [Ananas comosus]	R10A_ORYSI RecName: Full=60S ribosomal protein L10a {ECO:0000250|UniProtKB:B7F845};
Cs08G01549	36.5206	24.9419	29.2287	54.1993	40.1794	42.3886	1.50805	0.000765686	At5g58420	ko03010:	Ribosome	K02987	small subunit ribosomal protein S4e | (RefSeq) 40S ribosomal protein S4-like (A)	PREDICTED: 40S ribosomal protein S4-like [Daucus carota subsp. sativus]	RS4_SOLTU RecName: Full=40S ribosomal protein S4;
Cs08G01810	163.257	112.395	111.604	297.013	230.25	217.671	1.92362	1.43784e-07	At1g22780	ko03010:	Ribosome	K02964	small subunit ribosomal protein S18e | (RefSeq) 40S ribosomal protein S18 (A)	PREDICTED: 40S ribosomal protein S18 [Daucus carota subsp. sativus]	RS18_ARATH RecName: Full=40S ribosomal protein S18;
Cs08G01825	18.3498	13.5138	12.6587	26.2029	20.5879	25.1163	1.61508	0.000757758	Hs16161712	ko03010:	Ribosome	K02895	large subunit ribosomal protein L24 | (RefSeq) 50S ribosomal protein L24-like isoform X1 (A)	PREDICTED: 50S ribosomal protein L24-like isoform X1 [Daucus carota subsp. sativus]	RK24_RHDSA RecName: Full=50S ribosomal protein L24, chloroplastic;
Cs08G02100	215.608	156.083	203.481	376.535	307.662	278.416	1.67361	1.01654e-05	At4g25740	ko03010:	Ribosome	K02947	small subunit ribosomal protein S10e | (RefSeq) 40S ribosomal protein S10-1-like (A)	PREDICTED: 40S ribosomal protein S10-1-like [Daucus carota subsp. sativus]	RS101_ARATH RecName: Full=40S ribosomal protein S10-1;
Cs08G02423	2.2871	11.6505	2.592	30.2751	34.8321	39.6229	6.33591	0.000466615	At1g07770	ko03010:	Ribosome	K02957	small subunit ribosomal protein S15Ae | (RefSeq) 40S ribosomal protein S15a (A)	PREDICTED: 40S ribosomal protein S15a [Daucus carota subsp. sativus]	RS15A_DAUCA RecName: Full=40S ribosomal protein S15a;
Cs08G02531	63.1415	48.7801	17.0436	108.944	100.658	88.064	2.30811	0.000611777	At5g02960	ko03010:	Ribosome	K02973	small subunit ribosomal protein S23e | (RefSeq) 40S ribosomal protein S23 (A)	40S ribosomal protein S23 [Phalaenopsis equestris]	RS23_EUPES RecName: Full=40S ribosomal protein S23;
Cs08G02609	160.698	124.563	188.244	273.575	236.202	216.157	1.53311	0.000799097	At2g36620	ko03010:	Ribosome	K02896	large subunit ribosomal protein L24e | (RefSeq) 60S ribosomal protein L24-like (A)	PREDICTED: 60S ribosomal protein L24-like [Daucus carota subsp. sativus]	RL241_ARATH RecName: Full=60S ribosomal protein L24-1;
Cs09G00695	360.404	244.072	167.96	607.503	466.288	457.412	1.9823	3.02823e-05	At4g34670	ko03010:	Ribosome	K02984	small subunit ribosomal protein S3Ae | (RefSeq) 40S ribosomal protein S3a-like (A)	PREDICTED: 40S ribosomal protein S3a-like [Daucus carota subsp. sativus]	RS3A_DAUCA RecName: Full=40S ribosomal protein S3a {ECO:0000255|HAMAP-Rule:MF_03122}; AltName: Full=Protein cyc07;
Cs09G00875	170.142	129.991	156.337	285.532	229.43	217.703	1.60507	7.03667e-06	At5g60670	ko03010:	Ribosome	K02870	large subunit ribosomal protein L12e | (RefSeq) 60S ribosomal protein L12-like (A)	PREDICTED: 60S ribosomal protein L12-like [Daucus carota subsp. sativus]	RL12_PRUAR RecName: Full=60S ribosomal protein L12;
Cs09G00917	8.4135	6.0688	6.7806	20.4959	15.0945	14.9952	2.37905	2.50574e-08	At5g60030	ko03010:	Ribosome	K02991	small subunit ribosomal protein S6e | (RefSeq) 40S ribosomal protein S6-like (A)	PREDICTED: uncharacterized protein LOC108211517 [Daucus carota subsp. sativus]	CHIT1_TULSB RecName: Full=Chitinase 1; EC=3.2.1.14; AltName: Full=Tulip bulb chitinase-1; Short=TBC-1; Flags: Precursor;
Cs09G01331	13.8844	11.8541	16.2166	23.2071	23.9043	18.4263	1.56209	0.000509729	At1g61580	ko03010:	Ribosome	K02925	large subunit ribosomal protein L3e | (RefSeq) 60S ribosomal protein L3-2 (A)	PREDICTED: 60S ribosomal protein L3-2 [Daucus carota subsp. sativus]	RL32_ARATH RecName: Full=60S ribosomal protein L3-2;
Cs09G01408	343.8	250.594	325.444	528.053	560.179	416.039	1.63537	2.32599e-05	At5g39850	ko03010:	Ribosome	K02997	small subunit ribosomal protein S9e | (RefSeq) 40S ribosomal protein S9-2 (A)	hypothetical protein DCAR_006732 [Daucus carota subsp. sativus]	RS92_ARATH RecName: Full=40S ribosomal protein S9-2;
Cs09G01587	72.1064	47.9372	28.1131	123.103	91.3854	85.1215	2.02225	0.000360763	At4g00100	ko03010:	Ribosome	K02953	small subunit ribosomal protein S13e | (RefSeq) 40S ribosomal protein S13 (A)	hypothetical protein CICLE_v10006145mg [Citrus clementina]	RS13_SOYBN RecName: Full=40S ribosomal protein S13;
Cs09G01620	261.457	184.889	130.383	414.06	410.492	327.562	1.99767	4.80111e-06	At5g24510	ko03010:	Ribosome	K02942	large subunit ribosomal protein LP1 | (RefSeq) 60S acidic ribosomal protein P1-like (A)	PREDICTED: 60S acidic ribosomal protein P1-like [Daucus carota subsp. sativus]	RLA1_MAIZE RecName: Full=60S acidic ribosomal protein P1; AltName: Full=L12;
Cs09G01675	43.4176	33.2971	42.8855	80.633	67.3398	59.6505	1.73598	2.35555e-06	At3g53740	ko03010:	Ribosome	K02920	large subunit ribosomal protein L36e | (RefSeq) 60S ribosomal protein L36-2-like (A)	PREDICTED: 60S ribosomal protein L36-2-like [Daucus carota subsp. sativus]	RL362_ARATH RecName: Full=60S ribosomal protein L36-2;
Cs09G01935	31.5909	32.8944	29.1873	52.7157	51.5561	53.8047	1.68754	9.54762e-11	At4g29390	ko03010:	Ribosome	K02983	small subunit ribosomal protein S30e | (RefSeq) hypothetical protein (A)	40S ribosomal protein S30 [Morus notabilis]	RS30_ARATH RecName: Full=40S ribosomal protein S30;
Cs09G01941	80.2761	53.1394	51.3443	119.723	130.546	85.0584	1.81494	5.76754e-05	At4g29410	ko03010:	Ribosome	K02903	large subunit ribosomal protein L28e | (RefSeq) 60S ribosomal protein L28-2-like (A)	PREDICTED: 60S ribosomal protein L28-2-like [Daucus carota subsp. sativus]	RL282_ARATH RecName: Full=60S ribosomal protein L28-2;
Cs09G02018	73.3764	43.9478	40.7388	157.982	96.3349	99.5861	2.239	4.66016e-06	At1g72370	ko03010:	Ribosome	K02998	small subunit ribosomal protein SAe | (RefSeq) 40S ribosomal protein SA (A)	PREDICTED: 40S ribosomal protein SA [Daucus carota subsp. sativus]	RSSA_DAUCA RecName: Full=40S ribosomal protein SA {ECO:0000255|HAMAP-Rule:MF_03015}; AltName: Full=p40;
Cs09G02126	113.883	94.4149	67.5987	200.47	166.665	164.798	1.92801	1.92275e-07	At3g52580	ko03010:	Ribosome	K02955	small subunit ribosomal protein S14e | (RefSeq) 40S ribosomal protein S14 (A)	hypothetical protein CISIN_1g039298mg, partial [Citrus sinensis]	RS141_MAIZE RecName: Full=40S ribosomal protein S14; AltName: Full=Clone MCH1;
Cs09G02353	17.2102	10.5431	12.8341	22.3937	18.2852	19.4268	1.4809	0.00312289	At4g30930_2	ko03010:	Ribosome	K02888	large subunit ribosomal protein L21 | (RefSeq) 50S ribosomal protein L21, mitochondrial (A)	PREDICTED: 50S ribosomal protein L21, mitochondrial [Daucus carota subsp. sativus]	RM21_ARATH RecName: Full=50S ribosomal protein L21, mitochondrial {ECO:0000303|PubMed:11675010}; AltName: Full=Protein NUCLEAR FUSION DEFECTIVE 1 {ECO:0000303|PubMed:16698901}; Flags: Precursor;
Cs09G02618	75.7372	66.5274	64.9463	131.288	113.413	110.381	1.71362	1.04427e-11	At3g10950	ko03010:	Ribosome	K02921	large subunit ribosomal protein L37Ae | (RefSeq) 60S ribosomal protein L37a-like (A)	hypothetical protein DCAR_008316 [Daucus carota subsp. sativus]	RL37A_GOSHI RecName: Full=60S ribosomal protein L37a;
Cs09G03160	678.952	589.405	720.508	1212.86	981.939	872.867	1.54242	9.38424e-05	At1g67430	ko03010:	Ribosome	K02880	large subunit ribosomal protein L17e | (RefSeq) 60S ribosomal protein L17-2-like (A)	PREDICTED: 60S ribosomal protein L17-2-like [Daucus carota subsp. sativus]	RL172_ARATH RecName: Full=60S ribosomal protein L17-2;
Cs09G03168	113.477	89.6438	70.2246	177.436	157.794	157.721	1.80341	1.69887e-07	At1g67430	ko03010:	Ribosome	K02880	large subunit ribosomal protein L17e | (RefSeq) 60S ribosomal protein L17-2-like (A)	PREDICTED: 60S ribosomal protein L17-2-like [Daucus carota subsp. sativus]	RL172_ARATH RecName: Full=60S ribosomal protein L17-2;
Cs09G03261	112.88	93.8767	102.872	191.722	153.203	133.811	1.54616	6.59705e-05	At4g17390	ko03010:	Ribosome	K02877	large subunit ribosomal protein L15e | (RefSeq) 60S ribosomal protein L15-like (A)	PREDICTED: 60S ribosomal protein L15 [Daucus carota subsp. sativus]	RL152_ARATH RecName: Full=60S ribosomal protein L15-2;
Cs09G03314	133.747	87.0984	74.5978	255.638	192.051	151.015	2.02646	3.25258e-05	At3g60770	ko03010:	Ribosome	K02953	small subunit ribosomal protein S13e | (RefSeq) 40S ribosomal protein S13-like (A)	cytoplasmic ribosomal protein S13 [Panax ginseng]	RS13_SOYBN RecName: Full=40S ribosomal protein S13;
Cs09G03333	154.743	106.002	99.5325	247.827	199.945	187.492	1.76326	4.37629e-06	At5g24510	ko03010:	Ribosome	K02942	large subunit ribosomal protein LP1 | (RefSeq) 60S acidic ribosomal protein P1-like (A)	PREDICTED: 60S acidic ribosomal protein P1-like [Daucus carota subsp. sativus]	RLA1_MAIZE RecName: Full=60S acidic ribosomal protein P1; AltName: Full=L12;
Cs09G03827	264.508	183.002	273.273	467.35	351.763	314.076	1.57217	0.00138202	At3g49010	ko03010:	Ribosome	K02873	large subunit ribosomal protein L13e | (RefSeq) 60S ribosomal protein L13-1 (A)	PREDICTED: 60S ribosomal protein L13-1 [Daucus carota subsp. sativus]	RL131_ARATH RecName: Full=60S ribosomal protein L13-1; AltName: Full=Protein BBC1 homolog;
Cs09G03992	197.344	135.451	158.449	302.547	220.47	199.605	1.471	0.0027831	At1g43170	ko03010:	Ribosome	K02925	large subunit ribosomal protein L3e | (RefSeq) 60S ribosomal protein L3 (A)	PREDICTED: 60S ribosomal protein L3 [Daucus carota subsp. sativus]	RL3_ORYSJ RecName: Full=60S ribosomal protein L3;
Cs09G04126	435.111	294.488	198.326	638.892	528.34	511.323	1.80893	0.000227709	At4g36130	ko03010:	Ribosome	K02938	large subunit ribosomal protein L8e | (RefSeq) 60S ribosomal protein L8-3-like (A)	PREDICTED: 60S ribosomal protein L8-3-like [Daucus carota subsp. sativus]	RL8_SOLLC RecName: Full=60S ribosomal protein L8; AltName: Full=L2; AltName: Full=Ribosomal protein TL2;
Cs09G04129	122.718	95.2034	108.342	218.535	165.034	166.061	1.68462	1.22484e-06	At3g62870	ko03010:	Ribosome	K02936	large subunit ribosomal protein L7Ae | (RefSeq) 60S ribosomal protein L7a-1 (A)	PREDICTED: 60S ribosomal protein L7a-1 [Daucus carota subsp. sativus]	RL7A1_ORYSJ RecName: Full=60S ribosomal protein L7a-1;
Cs09G04298	130.485	87.943	89.2589	207.959	153.149	157.501	1.68551	3.47913e-05	At3g04920	ko03010:	Ribosome	K02974	small subunit ribosomal protein S24e | (RefSeq) 40S ribosomal protein S24-1 (A)	PREDICTED: 40S ribosomal protein S24-1 [Daucus carota subsp. sativus]	RS241_ARATH RecName: Full=40S ribosomal protein S24-1;
Cs09G04371	55.8584	42.7133	55.8466	102.911	82.8994	85.4507	1.75666	7.82638e-07	At4g15000	ko03010:	Ribosome	K02901	large subunit ribosomal protein L27e | (RefSeq) 60S ribosomal protein L27-like (A)	PREDICTED: 60S ribosomal protein L27-like [Daucus carota subsp. sativus]	RL273_ARATH RecName: Full=60S ribosomal protein L27-3;
Cs09G04420	60.9835	48.4402	39.1684	110.543	83.6305	85.6141	1.88292	5.34579e-07	At3g58700	ko03010:	Ribosome	K02868	large subunit ribosomal protein L11e | (RefSeq) 60S ribosomal protein L11 (A)	PREDICTED: 60S ribosomal protein L11 [Daucus carota subsp. sativus]	RL111_ARATH RecName: Full=60S ribosomal protein L11-1; AltName: Full=L16A;
Cs09G04496	96.9537	71.6747	82.967	173.391	144.718	129.173	1.77779	1.7211e-07	At1g09590	ko03010:	Ribosome	K02889	large subunit ribosomal protein L21e | (RefSeq) 60S ribosomal protein L21-1 (A)	PREDICTED: 60S ribosomal protein L21-1 [Daucus carota subsp. sativus]	RL211_ARATH RecName: Full=60S ribosomal protein L21-1;
Cs09G04780	295.343	262.374	175.06	508.766	512.469	418.807	1.96518	2.02745e-07	At5g62300	ko03010:	Ribosome	K02969	small subunit ribosomal protein S20e | (RefSeq) 40S ribosomal protein S20-2 (A)	PREDICTED: 40S ribosomal protein S20-2 [Daucus carota subsp. sativus]	RS201_ARATH RecName: Full=40S ribosomal protein S20-1;
Cs09G04955	94.3363	72.2407	86.4575	157.186	148.835	129.461	1.72104	5.77624e-08	At3g55280	ko03010:	Ribosome	K02893	large subunit ribosomal protein L23Ae | (RefSeq) 60S ribosomal protein L23a (A)	PREDICTED: 60S ribosomal protein L23a [Daucus carota subsp. sativus]	RL23A_DAUCA RecName: Full=60S ribosomal protein L23a;
Cs09G05218	18.5231	12.4434	12.2806	34.6115	26.0549	18.8843	1.83945	0.000561533	At1g67430	ko03010:	Ribosome	K02880	large subunit ribosomal protein L17e | (RefSeq) 60S ribosomal protein L17-2-like (A)	PREDICTED: 60S ribosomal protein L17-2-like [Daucus carota subsp. sativus]	RL172_ARATH RecName: Full=60S ribosomal protein L17-2;
Cs10G00012	66.1455	27.7932	60.3827	30.2735	20.1251	24.6294	0.48618	0.00402668	At1g36240	ko03010:	Ribosome	K02908	large subunit ribosomal protein L30e | (RefSeq) 60S ribosomal protein L30 (A)	PREDICTED: 60S ribosomal protein L30 [Daucus carota subsp. sativus]	RL30_LUPLU RecName: Full=60S ribosomal protein L30;
Cs10G00050	190.404	135.301	139.651	297.009	234.716	222.541	1.62084	1.775e-05	At3g11940	ko03010:	Ribosome	K02989	small subunit ribosomal protein S5e | (RefSeq) 40S ribosomal protein S5 (A)	PREDICTED: 40S ribosomal protein S5 [Daucus carota subsp. sativus]	RS5_CICAR RecName: Full=40S ribosomal protein S5; Flags: Fragment;
Cs10G00067	190.251	142.332	183.243	351.211	270.362	256.105	1.7015	7.29679e-06	At1g09590	ko03010:	Ribosome	K02889	large subunit ribosomal protein L21e | (RefSeq) 60S ribosomal protein L21-1 (A)	PREDICTED: 60S ribosomal protein L21-1 [Daucus carota subsp. sativus]	RL211_ARATH RecName: Full=60S ribosomal protein L21-1;
Cs10G00129	153.207	109.477	133.648	254.767	223.385	186.012	1.67578	6.02032e-06	At1g18540	ko03010:	Ribosome	K02934	large subunit ribosomal protein L6e | (RefSeq) 60S ribosomal protein L6-3-like (A)	PREDICTED: 60S ribosomal protein L6-3-like [Daucus carota subsp. sativus]	RL61_ARATH RecName: Full=60S ribosomal protein L6-1;
Cs10G00625	324.757	241.504	237.022	516.483	431.552	401.043	1.67946	5.26408e-07	At1g26910	ko03010:	Ribosome	K02866	large subunit ribosomal protein L10e | (RefSeq) 60S ribosomal protein L10-like (A)	PREDICTED: 60S ribosomal protein L10-like [Daucus carota subsp. sativus]	RL10_VITRI RecName: Full=60S ribosomal protein L10; AltName: Full=QM protein homolog;
Cs10G00715	299.492	204.352	222.861	504.006	376.931	374.233	1.72721	4.88559e-06	At1g43170	ko03010:	Ribosome	K02925	large subunit ribosomal protein L3e | (RefSeq) 60S ribosomal protein L3 (A)	PREDICTED: 60S ribosomal protein L3 [Daucus carota subsp. sativus]	RL3_ORYSJ RecName: Full=60S ribosomal protein L3;
Cs10G00851	204.954	135.534	93.0867	343.997	269.665	268.911	2.03557	1.97058e-05	At1g33120	ko03010:	Ribosome	K02940	large subunit ribosomal protein L9e | (RefSeq) 60S ribosomal protein L9-1 (A)	PREDICTED: 60S ribosomal protein L9-1 [Daucus carota subsp. sativus]	RL91_ARATH RecName: Full=60S ribosomal protein L9-1;
Cs10G00886	144.767	99.3469	90.2559	274.182	213.13	193.645	2.03654	1.31996e-07	At4g17390	ko03010:	Ribosome	K02877	large subunit ribosomal protein L15e | (RefSeq) 60S ribosomal protein L15 (A)	PREDICTED: 60S ribosomal protein L15 [Daucus carota subsp. sativus]	RL15_PETHY RecName: Full=60S ribosomal protein L15;
Cs10G00964	143.166	85.1729	101.597	193.824	150.699	141.03	1.47166	0.00405441	At4g00100	ko03010:	Ribosome	K02953	small subunit ribosomal protein S13e | (RefSeq) 40S ribosomal protein S13-like (A)	PREDICTED: 40S ribosomal protein S13-like [Daucus carota subsp. sativus]	RS13_SOYBN RecName: Full=40S ribosomal protein S13;
Cs10G00991	17.9585	14.4952	9.2773	31.3328	28.5382	33.4311	2.2358	1.55058e-06	At3g01930	ko03010:	Ribosome	K02900	large subunit ribosomal protein L27Ae | (RefSeq) 60S ribosomal protein L27a-3 (A)	PREDICTED: protein NUCLEAR FUSION DEFECTIVE 4-like [Daucus carota subsp. sativus]	R27A2_ARATH RecName: Full=60S ribosomal protein L27a-2;
Cs10G01613	167.552	126.311	114.788	289.007	224.53	223.512	1.80362	1.89882e-07	At5g60670	ko03010:	Ribosome	K02870	large subunit ribosomal protein L12e | (RefSeq) 60S ribosomal protein L12-like (A)	PREDICTED: 60S ribosomal protein L12-like [Daucus carota subsp. sativus]	RL12_PRUAR RecName: Full=60S ribosomal protein L12;
Cs10G01630	109.241	85.8837	46.2216	173.289	150.094	139.061	1.9161	0.000241336	At5g02960	ko03010:	Ribosome	K02973	small subunit ribosomal protein S23e | (RefSeq) 40S ribosomal protein S23 (A)	40s ribosomal protein s23 [Quercus suber]	RS23_FRAAN RecName: Full=40S ribosomal protein S23; AltName: Full=S12;
Cs10G01634	382.517	257.913	313.464	635.073	456.3	428.263	1.59309	0.000364321	At3g09630	ko03010:	Ribosome	K02930	large subunit ribosomal protein L4e | (RefSeq) 60S ribosomal protein L4 (A)	PREDICTED: 60S ribosomal protein L4 [Daucus carota subsp. sativus]	RL4_PRUAR RecName: Full=60S ribosomal protein L4; AltName: Full=L1;
Cs10G01741	146.962	109.707	157.997	273.89	240.531	208.321	1.74295	8.48723e-06	At1g07770	ko03010:	Ribosome	K02957	small subunit ribosomal protein S15Ae | (RefSeq) 40S ribosomal protein S15a (A)	PREDICTED: 40S ribosomal protein S15a [Daucus carota subsp. sativus]	RS15A_DAUCA RecName: Full=40S ribosomal protein S15a;
Cs10G01966	116.456	80.9134	41.6286	186.118	137.309	146.393	1.96579	0.000869006	At3g49910	ko03010:	Ribosome	K02898	large subunit ribosomal protein L26e | (RefSeq) 60S ribosomal protein L26-1 (A)	PREDICTED: 60S ribosomal protein L26-1 [Daucus carota subsp. sativus]	RL261_ARATH RecName: Full=60S ribosomal protein L26-1;
Cs10G02022	152.466	128.708	115.638	267.659	204.364	199.742	1.69291	1.72084e-06	At5g61170	ko03010:	Ribosome	K02966	small subunit ribosomal protein S19e | (RefSeq) 40S ribosomal protein S19-3-like (A)	PREDICTED: 40S ribosomal protein S19-3-like [Daucus carota subsp. sativus]	RS193_ARATH RecName: Full=40S ribosomal protein S19-3;
Cs10G02139	36.2476	26.8245	22.5552	77.2098	55.9228	50.7951	2.148	2.43749e-07	At1g67430	ko03010:	Ribosome	K02880	large subunit ribosomal protein L17e | (RefSeq) 60S ribosomal protein L17-2-like (A)	PREDICTED: 60S ribosomal protein L17-2-like [Daucus carota subsp. sativus]	RL172_ARATH RecName: Full=60S ribosomal protein L17-2;
Cs10G02328	536.5	363.341	391.422	936.907	689.941	645.962	1.76015	1.13271e-05	At2g47610	ko03010:	Ribosome	K02936	large subunit ribosomal protein L7Ae | (RefSeq) 60S ribosomal protein L7a-1 (A)	PREDICTED: 60S ribosomal protein L7a-1 [Daucus carota subsp. sativus]	RL7A1_ORYSJ RecName: Full=60S ribosomal protein L7a-1;
Cs10G02543	299.119	218.395	204.268	488.171	405.493	390.407	1.77903	1.00169e-07	At2g09990	ko03010:	Ribosome	K02960	small subunit ribosomal protein S16e | (RefSeq) 40S ribosomal protein S16 (A)	PREDICTED: 40S ribosomal protein S16 [Daucus carota subsp. sativus]	RS16_FRIAG RecName: Full=40S ribosomal protein S16;
Cs10G02914	332.028	275.463	374.787	593.538	451.055	448.208	1.51973	0.000587997	At2g34480	ko03010:	Ribosome	K02882	large subunit ribosomal protein L18Ae | (RefSeq) 60S ribosomal protein L18a-2-like (A)	PREDICTED: 60S ribosomal protein L18a-2-like [Daucus carota subsp. sativus]	RL18A_CASSA RecName: Full=60S ribosomal protein L18a;
Cs10G02936	282.229	218.518	277.157	447.529	382.207	381.699	1.55731	4.43455e-06	At4g18100	ko03010:	Ribosome	K02912	large subunit ribosomal protein L32e | (RefSeq) 60S ribosomal protein L32-1 (A)	PREDICTED: 60S ribosomal protein L32-1 [Daucus carota subsp. sativus]	RL321_ARATH RecName: Full=60S ribosomal protein L32-1;
Cs11G01191	111.373	96.1811	50.3267	213.945	188.792	176.133	2.24472	2.499e-06	At5g27700	ko03010:	Ribosome	K02971	small subunit ribosomal protein S21e | (RefSeq) 40S ribosomal protein S21-2-like (A)	PREDICTED: 40S ribosomal protein S21-2-like [Daucus carota subsp. sativus]	RS212_ARATH RecName: Full=40S ribosomal protein S21-2;
CsUnG00234	72.0735	69.0702	80.0744	133.079	130.78	116.9	1.72119	3.4359e-09	At4g15000	ko03010:	Ribosome	K02901	large subunit ribosomal protein L27e | (RefSeq) 60S ribosomal protein L27-like (A)	PREDICTED: 60S ribosomal protein L27-like [Daucus carota subsp. sativus]	RL27_PEA RecName: Full=60S ribosomal protein L27;
CsUnG00702	92.2044	98.065	43.9075	184.948	135.216	160.892	2.05424	0.000128715	At3g10090	ko03010:	Ribosome	K02979	small subunit ribosomal protein S28e | (RefSeq) 40S ribosomal protein S28-1 (A)	hypothetical protein DCAR_001813 [Daucus carota subsp. sativus]	RS28_MAIZE RecName: Full=40S ribosomal protein S28;
CsUnG00984	92.3225	77.356	51.5435	157.799	140.748	126.679	1.92217	3.99222e-06	At3g10090	ko03010:	Ribosome	K02979	small subunit ribosomal protein S28e | (RefSeq) 40S ribosomal protein S28-1 (A)	hypothetical protein DCAR_001813 [Daucus carota subsp. sativus]	RS28_MAIZE RecName: Full=40S ribosomal protein S28;
CsUnG01554	93.8112	77.1846	63.5637	175.726	143.927	128.181	1.90925	3.70839e-08	At1g07070	ko03010:	Ribosome	K02917	large subunit ribosomal protein L35Ae | (RefSeq) 60S ribosomal protein L35a-1 (A)	hypothetical protein DCAR_024841 [Daucus carota subsp. sativus]	R35A1_ARATH RecName: Full=60S ribosomal protein L35a-1;
CsUnG02043	156.803	124.033	126.23	293.269	235.551	208.994	1.81252	4.8564e-08	At4g25740	ko03010:	Ribosome	K02947	small subunit ribosomal protein S10e | (RefSeq) 40S ribosomal protein S10-1-like (A)	PREDICTED: 40S ribosomal protein S10-1-like [Daucus carota subsp. sativus]	RS101_ARATH RecName: Full=40S ribosomal protein S10-1;
CsUnG02254	240.309	198.162	198.431	448.765	404.255	397.441	1.96335	1.13799e-19	At1g36240	ko03010:	Ribosome	K02908	large subunit ribosomal protein L30e | (RefSeq) 60S ribosomal protein L30 (A)	PREDICTED: 60S ribosomal protein L30 [Daucus carota subsp. sativus]	RL30_LUPLU RecName: Full=60S ribosomal protein L30;
CsUnG02283	400.05	294.171	429.755	684.99	524.696	482.454	1.5055	0.00210052	At5g20290	ko03010:	Ribosome	K02995	small subunit ribosomal protein S8e | (RefSeq) 40S ribosomal protein S8 (A)	PREDICTED: 40S ribosomal protein S8 [Daucus carota subsp. sativus]	RS8_ORYSJ RecName: Full=40S ribosomal protein S8;
CsUnG02536	61.7357	62.6592	84.5754	140.907	147.438	107.656	1.89501	6.01542e-06	At1g02780	ko03010:	Ribosome	K02885	large subunit ribosomal protein L19e | (RefSeq) 60S ribosomal protein L19-1-like (A)	PREDICTED: 60S ribosomal protein L19-1-like [Daucus carota subsp. sativus]	RL191_ARATH RecName: Full=60S ribosomal protein L19-1; AltName: Full=Protein EMBRYO DEFECTIVE 2386;
CsUnG02564	171.053	131.022	138.821	338.927	294.024	264.657	2.03587	4.33211e-13	At4g27090	ko03010:	Ribosome	K02875	large subunit ribosomal protein L14e | (RefSeq) probable 60S ribosomal protein L14 (A)	PREDICTED: probable 60S ribosomal protein L14 [Daucus carota subsp. sativus]	RL142_ARATH RecName: Full=60S ribosomal protein L14-2;
CsUnG02962	335.213	226.229	207.348	522.904	410.675	318.993	1.62927	0.000976949	At3g02560	ko03010:	Ribosome	K02993	small subunit ribosomal protein S7e | (RefSeq) 40S ribosomal protein S7 (A)	PREDICTED: 40S ribosomal protein S7 [Daucus carota subsp. sativus]	RS7_AVIMR RecName: Full=40S ribosomal protein S7;
CsUnG03175	7.2468	6.5338	5.736	24.9639	11.4618	12.4268	2.50313	3.24383e-05	At1g07770	ko03010:	Ribosome	K02957	small subunit ribosomal protein S15Ae | (RefSeq) 40S ribosomal protein S15a (A)	putative ribosomal protein S8 [Helianthus annuus]	RS15A_DAUCA RecName: Full=40S ribosomal protein S15a;
CsUnG03204	528.084	365.922	459.02	920.639	790.88	671.642	1.76136	1.38792e-06	At2g44120	ko03010:	Ribosome	K02937	large subunit ribosomal protein L7e | (RefSeq) 60S ribosomal protein L7-4 (A)	PREDICTED: 60S ribosomal protein L7-4 [Daucus carota subsp. sativus]	RL73_ARATH RecName: Full=60S ribosomal protein L7-3;
CsUnG03387	45.5172	32.8715	35.051	78.4574	69.7952	65.0375	1.88021	6.03254e-10	At1g26880	ko03010:	Ribosome	K02915	large subunit ribosomal protein L34e | (RefSeq) 60S ribosomal protein L34 (A)	PREDICTED: 60S ribosomal protein L34 [Daucus carota subsp. sativus]	RL34_PEA RecName: Full=60S ribosomal protein L34;
CsUnG03781	77.3356	56.0967	42.7423	107.226	94.3004	89.7879	1.65355	0.00018781	At3g23390	ko03010:	Ribosome	K02929	large subunit ribosomal protein L44e | (RefSeq) 60S ribosomal protein L44-like (A)	PREDICTED: 60S ribosomal protein L44-like [Malus domestica]	RL44_GOSHI RecName: Full=60S ribosomal protein L44;
CsUnG03967	185.657	131.957	156.495	285.267	234.175	209.193	1.53685	0.000146284	At4g39200	ko03010:	Ribosome	K02975	small subunit ribosomal protein S25e | (RefSeq) 40S ribosomal protein S25 (A)	PREDICTED: 40S ribosomal protein S25 [Daucus carota subsp. sativus]	RS25_SOLLC RecName: Full=40S ribosomal protein S25;
CsUnG04007	776.722	568.45	453.693	1293.8	1025.68	1008.97	1.85031	2.67167e-06	At3g04920	ko03010:	Ribosome	K02974	small subunit ribosomal protein S24e | (RefSeq) 40S ribosomal protein S24-1-like (A)	hypothetical protein TSUD_32670 [Trifolium subterraneum]	RS241_ARATH RecName: Full=40S ribosomal protein S24-1;
CsUnG04721	2.9865	2.9556	4.9451	25.0694	10.9968	12.7977	4.4882	2.4311e-07	At3g05590	ko03010:	Ribosome	K02883	large subunit ribosomal protein L18e | (RefSeq) 60S ribosomal protein L18-2 (A)	PREDICTED: 60S ribosomal protein L18-2 [Daucus carota subsp. sativus]	RL182_ARATH RecName: Full=60S ribosomal protein L18-2;
CsUnG04992	77.4429	84.5841	84.6857	216.902	160.082	250.47	2.54326	1.18588e-12	At5g58420	ko03010:	Ribosome	K02987	small subunit ribosomal protein S4e | (RefSeq) 40S ribosomal protein S4-like (A)	PREDICTED: 40S ribosomal protein S4-like [Daucus carota subsp. sativus]	RS4_SOLTU RecName: Full=40S ribosomal protein S4;
CsUnG05401	4.5459	1.0981	1.8865	8.3875	7.0793	8.4238	3.17251	0.000149997	At3g17465	ko03010:	Ribosome	K02906	large subunit ribosomal protein L3 | (RefSeq) 50S ribosomal protein L3-2, chloroplastic (A)	PREDICTED: 50S ribosomal protein L3-2, chloroplastic [Daucus carota subsp. sativus]	RK3B_ARATH RecName: Full=50S ribosomal protein L3-2, mitochondrial {ECO:0000305}; Flags: Precursor;
CsUnG05939	124.195	89.3667	67.7956	219.705	186.022	172.058	2.05356	2.52048e-07	At3g05560	ko03010:	Ribosome	K02891	large subunit ribosomal protein L22e | (RefSeq) 60S ribosomal protein L22-2-like (A)	PREDICTED: 60S ribosomal protein L22-2-like [Daucus carota subsp. sativus]	RL222_ARATH RecName: Full=60S ribosomal protein L22-2;
CsUnG06390	5.1416	1.9911	7.2062	25.1808	43.3927	35.8001	7.27905	2.1547e-11	At1g33120	ko03010:	Ribosome	K02940	large subunit ribosomal protein L9e | (RefSeq) 60S ribosomal protein L9-1 (A)	PREDICTED: 60S ribosomal protein L9-1 [Daucus carota subsp. sativus]	RL91_ARATH RecName: Full=60S ribosomal protein L9-1;
novel.1265	135.778	94.3768	104.464	200.012	154.059	149.038	1.50353	0.000416225	At1g33120	ko03010:	Ribosome	K02940	large subunit ribosomal protein L9e | (RefSeq) 60S ribosomal protein L9-1-like (A)	PREDICTED: 60S ribosomal protein L9-1-like [Daucus carota subsp. sativus]	RL91_ARATH RecName: Full=60S ribosomal protein L9-1;
novel.134	321.469	249.25	167.857	437.926	412.899	433.867	1.73942	4.08293e-05	At1g15250	ko03010:	Ribosome	K02922	large subunit ribosomal protein L37e | (RefSeq) 60S ribosomal protein L37-1-like (A)	PREDICTED: 60S ribosomal protein L37-1-like [Daucus carota subsp. sativus]	RL371_ARATH RecName: Full=60S ribosomal protein L37-1;
novel.1514	81.0788	48.958	52.2541	130.376	97.8477	109.109	1.85052	6.29467e-06	At1g70600	ko03010:	Ribosome	K02900	large subunit ribosomal protein L27Ae | (RefSeq) 60S ribosomal protein L27a-3-like (A)	PREDICTED: 60S ribosomal protein L27a-3-like [Daucus carota subsp. sativus]	R27A3_ARATH RecName: Full=60S ribosomal protein L27a-3;
novel.1731	15.2244	17.273	4.651	34.3986	28.9597	32.4878	2.58009	0.000666391	At2g25210	ko03010:	Ribosome	K02924	large subunit ribosomal protein L39e | (RefSeq) 60S ribosomal protein L39-3 isoform X1 (A)	60s ribosomal protein l39-1 [Quercus suber]	RL391_ORYSJ RecName: Full=60S ribosomal protein L39-1;
novel.1878	66.4987	56.2348	64.4176	108.549	84.3655	100.138	1.56586	4.45629e-06	At2g44860	ko03010:	Ribosome	K02896	large subunit ribosomal protein L24e | (RefSeq) probable ribosome biogenesis protein RLP24 (A)	PREDICTED: probable ribosome biogenesis protein RLP24 [Daucus carota subsp. sativus]	RLP24_ARATH RecName: Full=Probable ribosome biogenesis protein RLP24;
novel.195	101.437	73.1977	84.4263	184.724	129.793	130.311	1.71708	1.25657e-05	At3g24830	ko03010:	Ribosome	K02872	large subunit ribosomal protein L13Ae | (RefSeq) 60S ribosomal protein L13a-4 (A)	PREDICTED: uncharacterized protein LOC108198105 [Daucus carota subsp. sativus]	R13A2_ARATH RecName: Full=60S ribosomal protein L13a-2;
novel.2112	61.846	92.9976	53.7946	100.15	124.615	200.036	2.03607	0.000716189	At3g02560	ko03010:	Ribosome	K02993	small subunit ribosomal protein S7e | (RefSeq) 40S ribosomal protein S7 (A)	PREDICTED: 40S ribosomal protein S7 [Daucus carota subsp. sativus]	RS7_SECCE RecName: Full=40S ribosomal protein S7;
novel.2387	1.2185	1.0576	0.46	4.605	1.7413	2.2484	3.14122	0.000462581	At2g18020	ko03010:	Ribosome	K02938	large subunit ribosomal protein L8e | (RefSeq) 60S ribosomal protein L8 (A)	PREDICTED: 60S ribosomal protein L8-3 isoform X1 [Daucus carota subsp. sativus]	RL8_SOLLC RecName: Full=60S ribosomal protein L8; AltName: Full=L2; AltName: Full=Ribosomal protein TL2;
novel.316	230.245	158.432	168.522	408.921	351.372	283.913	1.87403	3.89356e-07	At2g44120	ko03010:	Ribosome	K02937	large subunit ribosomal protein L7e | (RefSeq) 60S ribosomal protein L7-2-like (A)	60s ribosomal protein l7-4 [Quercus suber]	RL73_ARATH RecName: Full=60S ribosomal protein L7-3;
novel.970	171.196	160.871	150.849	283.01	239.495	233.372	1.56523	1.75449e-08	At1g70600	ko03010:	Ribosome	K02900	large subunit ribosomal protein L27Ae | (RefSeq) 60S ribosomal protein L27a-3 (A)	PREDICTED: 60S ribosomal protein L27a-3 [Daucus carota subsp. sativus]	R27A3_ARATH RecName: Full=60S ribosomal protein L27a-3;
novel.987	86.4893	85.1883	94.731	140.9	120.842	149.575	1.54393	9.33783e-06	At2g25210	ko03010:	Ribosome	K02924	large subunit ribosomal protein L39e | (RefSeq) 60S ribosomal protein L39-1 (A)	PREDICTED: 60S ribosomal protein L39-1 [Fragaria vesca subsp. vesca]	RL391_ORYSJ RecName: Full=60S ribosomal protein L39-1;
Cs01G01435	22.388	17.0707	18.1572	49.3213	28.6874	33.0025	1.92675	1.49913e-05	At1g56110	ko03008:	Ribosome biogenesis in eukaryotes	K14564	nucleolar protein 56 | (RefSeq) nucleolar protein 56-like (A)	PREDICTED: nucleolar protein 56-like [Daucus carota subsp. sativus]	NOP5A_ARATH RecName: Full=Probable nucleolar protein 5-1; AltName: Full=MAR-binding NOP56/58 homolog 1; AltName: Full=NOP58-like protein F108; AltName: Full=Nucleolar protein 58-1;
Cs01G02346	68.25	45.3238	69.2213	110.783	82.5762	89.2837	1.54623	0.00169361	At5g08180	ko03008:	Ribosome biogenesis in eukaryotes	K11129	H/ACA ribonucleoprotein complex subunit 2 | (RefSeq) H/ACA ribonucleoprotein complex subunit 2-like protein (A)	PREDICTED: H/ACA ribonucleoprotein complex subunit 2-like protein [Daucus carota subsp. sativus]	NHP2_ARATH RecName: Full=H/ACA ribonucleoprotein complex subunit 2-like protein; AltName: Full=Nhp2-like protein;
Cs02G01446	38.6392	30.0552	20.8503	66.8779	49.5784	52.9454	1.89181	4.37402e-05	At2g20490	ko03008:	Ribosome biogenesis in eukaryotes	K11130	H/ACA ribonucleoprotein complex subunit 3 | (RefSeq) H/ACA ribonucleoprotein complex subunit 3-like protein (A)	H/ACA ribonucleoprotein complex subunit 3-like protein [Asparagus officinalis]	NOP10_ARATH RecName: Full=H/ACA ribonucleoprotein complex subunit 3-like protein; AltName: Full=Nucleolar protein 10;
Cs02G01531	52.4857	37.8781	48.302	104.369	67.1905	77.4428	1.7957	2.6734e-05	At5g18180	ko03008:	Ribosome biogenesis in eukaryotes	K11128	H/ACA ribonucleoprotein complex subunit 1 | (RefSeq) putative H/ACA ribonucleoprotein complex subunit 1-like protein 1 (A)	PREDICTED: putative H/ACA ribonucleoprotein complex subunit 1-like protein 1 [Daucus carota subsp. sativus]	NLAL1_ARATH RecName: Full=Putative H/ACA ribonucleoprotein complex subunit 1-like protein 1;
Cs02G02665	10.1299	6.3349	8.2196	21.5213	11.4367	13.1922	1.86961	0.00103216	At5g66540	ko03008:	Ribosome biogenesis in eukaryotes	K14559	U3 small nucleolar RNA-associated protein MPP10 | (RefSeq) U3 small nucleolar ribonucleoprotein protein MPP10 (A)	PREDICTED: U3 small nucleolar ribonucleoprotein protein MPP10 [Daucus carota subsp. sativus]	#N/A
Cs03G00905	2.0082	1.3462	1.3001	5.068	3.1551	2.6245	2.33056	0.00206324	At3g56690	ko03008:	Ribosome biogenesis in eukaryotes	K14575	AAA family ATPase | (RefSeq) nuclear AAA ATPase (A)	PREDICTED: calmodulin-interacting protein 111 [Daucus carota subsp. sativus]	CI111_ARATH RecName: Full=Calmodulin-interacting protein 111; Short=CaM-interacting protein 111; AltName: Full=ATPase family AAA domain-containing protein CIP111;
Cs04G00678	16.1025	11.8983	7.9276	29.9588	22.1542	18.384	1.96215	0.000164712	At1g27470	ko03008:	Ribosome biogenesis in eukaryotes	K14548	U3 small nucleolar RNA-associated protein 4 | (RefSeq) U3 small nucleolar RNA-associated protein 4 homolog (A)	PREDICTED: U3 small nucleolar RNA-associated protein 4 homolog [Daucus carota subsp. sativus]	PCN_ARATH RecName: Full=WD repeat-containing protein PCN {ECO:0000305}; AltName: Full=Protein POPCORN {ECO:0000303|PubMed:22158464};
Cs04G00734	11.8954	8.1492	7.4014	23.2286	12.5145	13.4146	1.79107	0.00148636	At1g10490	ko03008:	Ribosome biogenesis in eukaryotes	K14521	N-acetyltransferase 10 [EC:2.3.1.-] | (RefSeq) RNA cytidine acetyltransferase 1-like (A)	PREDICTED: RNA cytidine acetyltransferase 1-like [Daucus carota subsp. sativus]	NT101_ARATH RecName: Full=RNA cytidine acetyltransferase 1 {ECO:0000255|HAMAP-Rule:MF_03211}; EC=2.3.1.- {ECO:0000255|HAMAP-Rule:MF_03211}; AltName: Full=18S rRNA cytosine acetyltransferase 1 {ECO:0000255|HAMAP-Rule:MF_03211};
Cs04G01756	37.3425	25.1647	21.6652	86.2687	43.2793	52.1673	2.15885	5.34376e-05	At3g05060	ko03008:	Ribosome biogenesis in eukaryotes	K14565	nucleolar protein 58 | (RefSeq) probable nucleolar protein 5-2 (A)	PREDICTED: probable nucleolar protein 5-2 [Daucus carota subsp. sativus]	NOP5B_ARATH RecName: Full=Probable nucleolar protein 5-2; AltName: Full=MAR-binding NOP56/58 homolog 2; AltName: Full=Nucleolar protein 58-2;
Cs05G00999	15.3314	11.8901	9.7095	26.9291	17.6692	19.3211	1.73078	0.000193689	At4g28200	ko03008:	Ribosome biogenesis in eukaryotes	K14557	U3 small nucleolar RNA-associated protein 6 | (RefSeq) U3 small nucleolar RNA-associated protein 6 homolog (A)	PREDICTED: U3 small nucleolar RNA-associated protein 6 homolog [Daucus carota subsp. sativus]	#N/A
Cs05G02115	9.0995	6.4145	6.3658	18.2072	11.6535	11.2652	1.87963	0.000123493	At5g11240	ko03008:	Ribosome biogenesis in eukaryotes	K14546	U3 small nucleolar RNA-associated protein 5 | (RefSeq) WD repeat-containing protein 43 (A)	PREDICTED: WD repeat-containing protein 43 [Daucus carota subsp. sativus]	#N/A
Cs06G00034	20.4272	15.3518	14.7937	29.0483	25.131	22.5735	1.51767	0.00011707	At3g07050	ko03008:	Ribosome biogenesis in eukaryotes	K14538	nuclear GTP-binding protein | (RefSeq) guanine nucleotide-binding protein-like NSN1 isoform X1 (A)	PREDICTED: guanine nucleotide-binding protein-like NSN1 isoform X1 [Daucus carota subsp. sativus]	NSN1_ARATH RecName: Full=Guanine nucleotide-binding protein-like NSN1 {ECO:0000305}; Short=Nucleolar GTP-binding protein NSN1 {ECO:0000305}; AltName: Full=DAR GTPase 4 {ECO:0000303|PubMed:16849600}; AltName: Full=Protein nucleostemin-like 1 {ECO:0000303|PubMed:22357616};
Cs06G00092	28.5769	22.0773	19.2578	60.2377	35.7925	40.2562	1.9494	3.00587e-05	At5g41190	ko03008:	Ribosome biogenesis in eukaryotes	K11883	RNA-binding protein NOB1 | (RefSeq) uncharacterized protein LOC108201012 (A)	PREDICTED: uncharacterized protein LOC108201012 [Daucus carota subsp. sativus]	NOB1_ARATH RecName: Full=RNA-binding NOB1-like protein {ECO:0000303|PubMed:23382868}; Short=AtNob1 {ECO:0000303|PubMed:23382868}; EC=3.1.-.- {ECO:0000269|PubMed:23382868};
Cs06G00825	5.9076	4.2879	4.0246	13.2531	9.4271	8.9892	2.22709	3.24777e-07	At5g14050	ko03008:	Ribosome biogenesis in eukaryotes	K14553	U3 small nucleolar RNA-associated protein 18 | (RefSeq) U3 small nucleolar RNA-associated protein 18 homolog (A)	PREDICTED: U3 small nucleolar RNA-associated protein 18 homolog [Daucus carota subsp. sativus]	UTP18_ARATH RecName: Full=U3 small nucleolar RNA-associated protein 18 homolog;
Cs07G00944	10.1637	8.4471	6.2026	18.8623	10.7393	13.3142	1.72954	0.0013478	At1g15425	ko03008:	Ribosome biogenesis in eukaryotes	K14546	U3 small nucleolar RNA-associated protein 5 | (RefSeq) WD repeat-containing protein 43 isoform X1 (A)	PREDICTED: WD repeat-containing protein 43 isoform X1 [Daucus carota subsp. sativus]	#N/A
Cs07G01053	10.636	6.9658	4.8765	16.6042	13.7529	12.3592	1.90033	0.000539277	Hs21361285	ko03008:	Ribosome biogenesis in eukaryotes	K11108	RNA 3'-terminal phosphate cyclase-like protein | (RefSeq) LOW QUALITY PROTEIN: probable RNA 3'-terminal phosphate cyclase-like protein (A)	PREDICTED: LOW QUALITY PROTEIN: probable RNA 3'-terminal phosphate cyclase-like protein [Daucus carota subsp. sativus]	RCL1_ARATH RecName: Full=Probable RNA 3'-terminal phosphate cyclase-like protein;
Cs08G00514	21.9238	14.7366	16.4458	37.0573	24.0874	26.5534	1.65137	0.000415983	At3g07050	ko03008:	Ribosome biogenesis in eukaryotes	K14538	nuclear GTP-binding protein | (RefSeq) guanine nucleotide-binding protein-like NSN1 (A)	PREDICTED: guanine nucleotide-binding protein-like NSN1 [Daucus carota subsp. sativus]	NSN1_ARATH RecName: Full=Guanine nucleotide-binding protein-like NSN1 {ECO:0000305}; Short=Nucleolar GTP-binding protein NSN1 {ECO:0000305}; AltName: Full=DAR GTPase 4 {ECO:0000303|PubMed:16849600}; AltName: Full=Protein nucleostemin-like 1 {ECO:0000303|PubMed:22357616};
Cs08G01278	12.4322	7.9869	6.8493	23.4684	12.9919	14.2489	1.85963	0.00232119	At4g04940	ko03008:	Ribosome biogenesis in eukaryotes	K14554	U3 small nucleolar RNA-associated protein 21 | (RefSeq) U3 small nucleolar RNA-associated protein 21 homolog (A)	PREDICTED: U3 small nucleolar RNA-associated protein 21 homolog [Daucus carota subsp. sativus]	#N/A
Cs08G01279	8.585	6.2946	4.3865	19.9223	10.2422	11.4064	2.15772	0.000411653	At4g04940	ko03008:	Ribosome biogenesis in eukaryotes	K14554	U3 small nucleolar RNA-associated protein 21 | (RefSeq) U3 small nucleolar RNA-associated protein 21 homolog (A)	PREDICTED: U3 small nucleolar RNA-associated protein 21 homolog [Daucus carota subsp. sativus]	PWP2_ARATH RecName: Full=Periodic tryptophan protein 2 {ECO:0000303|PubMed:19929880}; Short=AtPWP2 {ECO:0000303|PubMed:19929880, ECO:0000303|PubMed:23382868};
Cs08G01356	10.7154	7.3123	7.5152	22.3352	11.8506	15.1882	1.93298	0.000469377	At1g71260	ko03008:	Ribosome biogenesis in eukaryotes	K14573	nucleolar protein 4 | (RefSeq) hypothetical protein (A)	PREDICTED: single-stranded DNA-bindig protein WHY2, mitochondrial-like isoform X1 [Daucus carota subsp. sativus]	WHY2_SOLTU RecName: Full=Single-stranded DNA-binding protein WHY2, mitochondrial; AltName: Full=Protein WHIRLY 2; Short=StWHY2; Flags: Precursor;
Cs08G01741	11.7509	7.5218	9.8795	27.8308	15.2835	13.9427	1.95721	0.000764392	At2g47990	ko03008:	Ribosome biogenesis in eukaryotes	K14549	U3 small nucleolar RNA-associated protein 15 | (RefSeq) protein SLOW WALKER 1 (A)	PREDICTED: protein SLOW WALKER 1 [Daucus carota subsp. sativus]	SWA1_ARATH RecName: Full=Protein SLOW WALKER 1 {ECO:0000303|PubMed:15980260}; AltName: Full=Protein EMBRYO SAC DEVELOPMENT ARREST 13 {ECO:0000303|PubMed:15634699}; AltName: Full=Protein EMBRYO SAC DEVELOPMENT ARREST 19 {ECO:0000303|PubMed:15634699};
Cs08G02113	58.9873	48.118	35.9427	131.647	83.1054	92.0667	2.14486	8.357e-07	At5g52470	ko03008:	Ribosome biogenesis in eukaryotes	K14563	rRNA 2'-O-methyltransferase fibrillarin [EC:2.1.1.-] | (RefSeq) mediator of RNA polymerase II transcription subunit 36a-like (A)	PREDICTED: mediator of RNA polymerase II transcription subunit 36a-like [Daucus carota subsp. sativus]	FBRL1_ARATH RecName: Full=rRNA 2'-O-methyltransferase fibrillarin 1; Short=AtFbr1 {ECO:0000303|PubMed:10806224}; Short=AtFib1 {ECO:0000303|PubMed:10829025}; EC=2.1.1.- {ECO:0000305|PubMed:10829025}; AltName: Full=Fibrillarin-like protein 1; AltName: Full=Histone-glutamine methyltransferase; AltName: Full=SKP1-interacting partner 7 {ECO:0000303|PubMed:11387208};
Cs09G00925	7.8114	4.877	4.1575	11.4655	8.2414	9.0173	1.70512	0.0021373	At5g59980	ko03008:	Ribosome biogenesis in eukaryotes	K03539	ribonuclease P/MRP protein subunit RPP1 [EC:3.1.26.5] | (RefSeq) uncharacterized protein LOC108205993 (A)	PREDICTED: uncharacterized protein LOC108205993 [Daucus carota subsp. sativus]	GAF1_ARATH RecName: Full=Protein GAMETOPHYTE DEFECTIVE 1 {ECO:0000303|PubMed:22509260}; AltName: Full=Probable ribonuclease P protein subunit p30 {ECO:0000303|PubMed:22509260}; Short=AtRPP30 {ECO:0000303|PubMed:22509260}; Short=RNaseP protein p30 {ECO:0000303|PubMed:22509260}; EC=3.1.26.- {ECO:0000250|UniProtKB:P78346};
Cs09G02202	8.904	6.4268	5.6403	23.1505	12.1924	20.8626	2.68014	1.42123e-07	At3g05060	ko03008:	Ribosome biogenesis in eukaryotes	K14565	nucleolar protein 58 | (RefSeq) probable nucleolar protein 5-2 (A)	PREDICTED: probable nucleolar protein 5-2 [Daucus carota subsp. sativus]	NOP5B_ARATH RecName: Full=Probable nucleolar protein 5-2; AltName: Full=MAR-binding NOP56/58 homolog 2; AltName: Full=Nucleolar protein 58-2;
Cs09G02953	69.9406	53.5448	62.9858	111.744	134.488	82.5383	1.76311	3.32027e-05	At3g55620	ko03008:	Ribosome biogenesis in eukaryotes	K03264	translation initiation factor 6 | (RefSeq) eukaryotic translation initiation factor 6-2 (A)	PREDICTED: eukaryotic translation initiation factor 6-2 [Daucus carota subsp. sativus]	IF62_ARATH RecName: Full=Eukaryotic translation initiation factor 6-2 {ECO:0000255|HAMAP-Rule:MF_03132}; Short=AteIF-6;2;
Cs09G03914	22.1465	12.7236	16.1589	47.9671	27.7491	27.3977	2.02069	0.00211548	At3g57150	ko03008:	Ribosome biogenesis in eukaryotes	K11131	H/ACA ribonucleoprotein complex subunit 4 [EC:5.4.99.-] | (RefSeq) H/ACA ribonucleoprotein complex subunit 4-like (A)	hypothetical protein CRG98_030113 [Punica granatum]	CBF5_ARATH RecName: Full=H/ACA ribonucleoprotein complex subunit 4; EC=5.4.99.-; AltName: Full=CBF5 homolog; AltName: Full=Dyskerin; AltName: Full=Nopp-140-associated protein of 57 kDa homolog; Short=AtNAP57; AltName: Full=Nucleolar protein NAP57 homolog;
Cs10G00385	23.0267	15.5998	24.5112	56.1488	27.9743	31.5485	1.83205	0.00237714	At3g57150	ko03008:	Ribosome biogenesis in eukaryotes	K11131	H/ACA ribonucleoprotein complex subunit 4 [EC:5.4.99.-] | (RefSeq) H/ACA ribonucleoprotein complex subunit 4-like (A)	PREDICTED: H/ACA ribonucleoprotein complex subunit 4-like [Daucus carota subsp. sativus]	CBF5_ARATH RecName: Full=H/ACA ribonucleoprotein complex subunit 4; EC=5.4.99.-; AltName: Full=CBF5 homolog; AltName: Full=Dyskerin; AltName: Full=Nopp-140-associated protein of 57 kDa homolog; Short=AtNAP57; AltName: Full=Nucleolar protein NAP57 homolog;
Cs10G00788	96.8488	56.0239	43.8073	173.772	98.9013	116.259	1.97749	0.000503871	At5g52470	ko03008:	Ribosome biogenesis in eukaryotes	K14563	rRNA 2'-O-methyltransferase fibrillarin [EC:2.1.1.-] | (RefSeq) mediator of RNA polymerase II transcription subunit 36a-like (A)	PREDICTED: mediator of RNA polymerase II transcription subunit 36a-like [Daucus carota subsp. sativus]	FBRL1_ARATH RecName: Full=rRNA 2'-O-methyltransferase fibrillarin 1; Short=AtFbr1 {ECO:0000303|PubMed:10806224}; Short=AtFib1 {ECO:0000303|PubMed:10829025}; EC=2.1.1.- {ECO:0000305|PubMed:10829025}; AltName: Full=Fibrillarin-like protein 1; AltName: Full=Histone-glutamine methyltransferase; AltName: Full=SKP1-interacting partner 7 {ECO:0000303|PubMed:11387208};
Cs10G00845	8.0489	6.4471	4.0631	16.7835	9.0429	10.3446	1.94896	0.00093645	At5g16750	ko03008:	Ribosome biogenesis in eukaryotes	K14555	U3 small nucleolar RNA-associated protein 13 | (RefSeq) transducin beta-like protein 3 (A)	PREDICTED: transducin beta-like protein 3 [Daucus carota subsp. sativus]	ATG16_ARATH RecName: Full=Autophagy-related protein 16 {ECO:0000305};
Cs10G01174	10.0584	8.7142	6.523	15.0442	14.4707	14.2199	1.72895	2.83322e-06	At5g15750	ko03008:	Ribosome biogenesis in eukaryotes	K14560	U3 small nucleolar ribonucleoprotein protein IMP3 | (RefSeq) U3 small nucleolar ribonucleoprotein protein IMP3-like isoform X1 (A)	PREDICTED: U3 small nucleolar ribonucleoprotein protein IMP3-like isoform X1 [Daucus carota subsp. sativus]	RS91_ARATH RecName: Full=40S ribosomal protein S9-1;
Cs10G01302	9.1551	7.4802	6.7609	18.5344	9.5943	10.719	1.66043	0.00413208	At2g18900	ko03008:	Ribosome biogenesis in eukaryotes	K14552	NET1-associated nuclear protein 1 (U3 small nucleolar RNA-associated protein 17) | (RefSeq) WD repeat-containing protein 75 (A)	hypothetical protein DCAR_013745 [Daucus carota subsp. sativus]	SMP1_ARATH RecName: Full=SEED MATURATION PROTEIN 1 {ECO:0000303|PubMed:20870712}; AltName: Full=Late embryogenesis abundant protein SMP1 {ECO:0000303|PubMed:22837651};
Cs10G01847	14.9515	14.6689	14.1359	7.7029	7.9473	9.483	0.57439	1.56115e-08	At1g15750	ko03008:	Ribosome biogenesis in eukaryotes	K14558	periodic tryptophan protein 2 | (RefSeq) protein TOPLESS isoform X1 (A)	PREDICTED: protein TOPLESS [Daucus carota subsp. sativus]	TPL_ARATH RecName: Full=Protein TOPLESS; AltName: Full=WUS-interacting protein 1;
Cs10G02136	63.9008	42.9488	45.808	111.637	78.3571	91.6387	1.84487	1.14544e-05	--	ko03008:	Ribosome biogenesis in eukaryotes	K14564	nucleolar protein 56 | (RefSeq) nucleolar protein 56-like (A)	PREDICTED: nucleolar protein 56-like [Daucus carota subsp. sativus]	#N/A
Cs10G02137	38.3522	22.8986	17.3182	73.866	44.05	49.6351	2.13253	0.00010612	At1g56110	ko03008:	Ribosome biogenesis in eukaryotes	K14564	nucleolar protein 56 | (RefSeq) nucleolar protein 56-like (A)	PREDICTED: nucleolar protein 56-like [Daucus carota subsp. sativus]	NOP5A_ARATH RecName: Full=Probable nucleolar protein 5-1; AltName: Full=MAR-binding NOP56/58 homolog 1; AltName: Full=NOP58-like protein F108; AltName: Full=Nucleolar protein 58-1;
Cs11G00672	7.5771	6.0519	5.5787	13.2571	9.3884	8.6877	1.63128	0.000531611	At3g01610	ko03008:	Ribosome biogenesis in eukaryotes	K14571	ribosome biogenesis ATPase | (RefSeq) cell division control protein 48 homolog C-like (A)	PREDICTED: cell division control protein 48 homolog C-like [Daucus carota subsp. sativus]	CD48C_ARATH RecName: Full=Cell division control protein 48 homolog C; Short=AtCDC48c; AltName: Full=Protein EMBRYO DEFECTIVE 1354;
Cs09G01406	20.399	12.7591	10.4392	38.6427	24.1855	22.8213	1.96456	0.000351691	At2g03820	ko03008:	Ribosome biogenesis in eukaryotes; ko03013: Nucleocytoplasmic transport	K07562	60S ribosomal export protein NMD3 | (RefSeq) 60S ribosomal export protein NMD3-like (A)	PREDICTED: 60S ribosomal export protein NMD3-like [Daucus carota subsp. sativus]	#N/A
Cs05G00021	37.328	27.3736	18.6607	58.49	39.9235	46.0056	1.73243	0.000902606	At4g12600	ko03008:	Ribosome biogenesis in eukaryotes; ko03040: Spliceosome	K12845	U4/U6 small nuclear ribonucleoprotein SNU13 | (RefSeq) NHP2-like protein 1 (A)	NHP2-like protein 1 [Olea europaea var. sylvestris]	NHP2_ARATH RecName: Full=H/ACA ribonucleoprotein complex subunit 2-like protein; AltName: Full=Nhp2-like protein;
Cs09G05029	17.745	16.3689	20.0917	55.3399	25.8425	32.199	2.09169	0.000298762	At5g20160	ko03008:	Ribosome biogenesis in eukaryotes; ko03040: Spliceosome	K12845	U4/U6 small nuclear ribonucleoprotein SNU13 | (RefSeq) NHP2-like protein 1 (A)	PREDICTED: NHP2-like protein 1 [Daucus carota subsp. sativus]	NHP2_ARATH RecName: Full=H/ACA ribonucleoprotein complex subunit 2-like protein; AltName: Full=Nhp2-like protein;
Cs04G01493	452.597	299.592	304.417	712.566	608.621	574.161	1.79381	5.86526e-07	At2g36170	ko03010:	Ribosome; ko04120: Ubiquitin mediated proteolysis	K02927	ubiquitin-large subunit ribosomal protein L40e | (RefSeq) ubiquitin-60S ribosomal protein L40 (A)	hypothetical protein POPTR_016G077200v3 [Populus trichocarpa]	RL40_BRARP RecName: Full=Ubiquitin-60S ribosomal protein L40; Contains: RecName: Full=Ubiquitin; Contains: RecName: Full=60S ribosomal protein L40; AltName: Full=CEP52; Flags: Precursor;
CsUnG00740	42.3083	22.3587	25.025	71.0247	59.0686	42.0428	1.91919	0.000387536	At2g47110	ko03010:	Ribosome; ko04120: Ubiquitin mediated proteolysis	K02977	ubiquitin-small subunit ribosomal protein S27Ae | (RefSeq) ubiquitin-40S ribosomal protein S27a (A)	PREDICTED: ubiquitin-40S ribosomal protein S27a [Daucus carota subsp. sativus]	RS27A_LUPAL RecName: Full=Ubiquitin-40S ribosomal protein S27a; Contains: RecName: Full=Ubiquitin; Contains: RecName: Full=40S ribosomal protein S27a; Flags: Precursor;
novel.1450	98.924	52.3603	51.4987	122.744	127.194	236.323	2.39794	3.68487e-05	At2g36170	ko03010:	Ribosome; ko04120: Ubiquitin mediated proteolysis	K02927	ubiquitin-large subunit ribosomal protein L40e | (RefSeq) rpl40; component of cytosolic 80S ribosome and 60S large subunit (A)	Ubiquitin [Capsicum annuum]	UBIQ_AVESA RecName: Full=Ubiquitin;
Cs01G02571	8.3421	4.8692	5.5339	19.2404	10.0432	12.5011	2.22909	0.000288715	At3g13860	ko03018:	RNA degradation	K04077	chaperonin GroEL | (RefSeq) chaperonin CPN60-like 2, mitochondrial (A)	PREDICTED: chaperonin CPN60-like 2, mitochondrial [Daucus carota subsp. sativus]	CH60C_ARATH RecName: Full=Chaperonin CPN60-like 2, mitochondrial; AltName: Full=HSP60-like 2; Flags: Precursor;
Cs02G00149	4.4017	7.3655	4.3962	21.0859	13.7347	6.1174	2.53276	0.00292963	At3g07750	ko03018:	RNA degradation	K12589	exosome complex component RRP42 | (RefSeq) exosome complex component RRP42 (A)	PREDICTED: exosome complex component RRP42 [Daucus carota subsp. sativus]	CER7L_ARATH RecName: Full=Exosome complex component RRP45A {ECO:0000305}; AltName: Full=Protein ECERIFERUM 7; AltName: Full=RRP45 homolog A {ECO:0000305}; AltName: Full=Ribosomal RNA-processing protein 45A {ECO:0000305}; Short=AtRRPA5a {ECO:0000303|PubMed:17351114};
Cs02G01098	150.577	112.304	104.235	196.539	193.171	181.832	1.55684	1.70672e-06	At2g28000	ko03018:	RNA degradation	K04077	chaperonin GroEL | (RefSeq) Chaperonine 60 (A)	hypothetical protein DCAR_018790 [Daucus carota subsp. sativus]	CPNA1_ARATH RecName: Full=Chaperonin 60 subunit alpha 1, chloroplastic; Short=CPN-60 alpha 1; AltName: Full=Protein SCHLEPPERLESS; AltName: Full=RuBisCO large subunit-binding protein subunit alpha 1; Flags: Precursor;
Cs02G01371	2.6915	3.9707	3.1307	5.5325	6.5337	4.7926	1.72153	0.00246217	At3g23990	ko03018:	RNA degradation	K04077	chaperonin GroEL | (RefSeq) chaperonin CPN60-2, mitochondrial-like (A)	PREDICTED: chaperonin CPN60-2, mitochondrial-like [Daucus carota subsp. sativus]	CH62_CUCMA RecName: Full=Chaperonin CPN60-2, mitochondrial; AltName: Full=HSP60-2; Flags: Precursor;
Cs02G01374	1.8788	0.459	0.6881	4.961	4.3324	3.4591	4.21445	1.46858e-05	At3g23990	ko03018:	RNA degradation	K04077	chaperonin GroEL | (RefSeq) chaperonin CPN60-2, mitochondrial-like (A)	PREDICTED: chaperonin CPN60-2, mitochondrial-like [Daucus carota subsp. sativus]	CH62_CUCMA RecName: Full=Chaperonin CPN60-2, mitochondrial; AltName: Full=HSP60-2; Flags: Precursor;
Cs04G03117	20.1714	21.9202	34.1319	15.9526	14.7465	13.6964	0.582438	0.00349263	At1g17620	ko03018:	RNA degradation	K04077	chaperonin GroEL | (RefSeq) chaperonin CPN60-like 2, mitochondrial (A)	PREDICTED: uncharacterized protein LOC104232233 [Nicotiana sylvestris]	NHL6_ARATH RecName: Full=NDR1/HIN1-like protein 6 {ECO:0000303|PubMed:26849212};
Cs06G01260	35.9289	21.4778	23.5997	67.4322	38.7861	49.4384	1.92154	8.75207e-05	At3g23990	ko03018:	RNA degradation	K04077	chaperonin GroEL | (RefSeq) chaperonin CPN60-2, mitochondrial (A)	PREDICTED: chaperonin CPN60-2, mitochondrial [Daucus carota subsp. sativus]	CH62_CUCMA RecName: Full=Chaperonin CPN60-2, mitochondrial; AltName: Full=HSP60-2; Flags: Precursor;
Cs06G01708	78.0884	50.6823	57.1996	159.464	97.9183	99.2113	1.91747	3.1339e-05	At5g09590	ko03018:	RNA degradation	K04043	molecular chaperone DnaK | (RefSeq) heat shock 70 kDa protein, mitochondrial (A)	PREDICTED: heat shock 70 kDa protein, mitochondrial [Daucus carota subsp. sativus]	HSP7M_PHAVU RecName: Full=Heat shock 70 kDa protein, mitochondrial; Flags: Precursor;
Cs08G00294	332.842	288.649	264.179	437.98	463.152	416.423	1.48764	8.6504e-09	At2g28000	ko03018:	RNA degradation	K04077	chaperonin GroEL | (RefSeq) Chaperonine 60 (A)	PREDICTED: ruBisCO large subunit-binding protein subunit alpha-like [Daucus carota subsp. sativus]	RUBA_PEA RecName: Full=RuBisCO large subunit-binding protein subunit alpha, chloroplastic; AltName: Full=60 kDa chaperonin subunit alpha; AltName: Full=CPN-60 alpha; Flags: Precursor;
Cs08G00551	21.1252	13.7992	20.2741	47.4213	26.8476	29.1732	1.874	0.000376185	At3g23990	ko03018:	RNA degradation	K04077	chaperonin GroEL | (RefSeq) chaperonin CPN60-2, mitochondrial-like (A)	PREDICTED: chaperonin CPN60-2, mitochondrial-like [Daucus carota subsp. sativus]	CH62_CUCMA RecName: Full=Chaperonin CPN60-2, mitochondrial; AltName: Full=HSP60-2; Flags: Precursor;
Cs09G01722	8.4625	6.2177	5.7557	12.1352	9.5569	9.1098	1.50724	0.00275406	At3g61620	ko03018:	RNA degradation	K11600	exosome complex component RRP41 | (RefSeq) exosome complex component RRP41 homolog (A)	PREDICTED: exosome complex component RRP41 homolog [Nelumbo nucifera]	RRP41_ARATH RecName: Full=Exosome complex component RRP41 homolog {ECO:0000305}; AltName: Full=Ribosomal RNA-processing protein 41 {ECO:0000305}; Short=AtRRP41 {ECO:0000303|PubMed:10930416}; Short=AtRrp41p {ECO:0000303|PubMed:10930416};
Cs10G02220	3.152	1.8813	1.97	6.6991	3.254	4.0993	2.00654	0.00220805	At5g14580	ko03018:	RNA degradation	K00962	polyribonucleotide nucleotidyltransferase [EC:2.7.7.8] | (RefSeq) polyribonucleotide nucleotidyltransferase 2, mitochondrial isoform X1 (A)	PREDICTED: polyribonucleotide nucleotidyltransferase 2, mitochondrial isoform X1 [Daucus carota subsp. sativus]	PNP2_ARATH RecName: Full=Polyribonucleotide nucleotidyltransferase 2, mitochondrial; Short=AtmtPNPase; EC=2.7.7.8; AltName: Full=Polynucleotide phosphorylase 2; Short=PNPase 2; Flags: Precursor;
Cs02G00507	8.7705	7.8155	7.1698	22.0584	10.6308	13.6995	1.95273	0.000181545	At1g29940	ko03020:	RNA polymerase	K03002	DNA-directed RNA polymerase I subunit RPA2 [EC:2.7.7.6] | (RefSeq) DNA-directed RNA polymerase I subunit 2 (A)	PREDICTED: DNA-directed RNA polymerase I subunit 2 isoform X1 [Daucus carota subsp. sativus]	NRPA2_ARATH RecName: Full=DNA-directed RNA polymerase I subunit 2 {ECO:0000305}; AltName: Full=DNA-directed RNA polymerase I subunit RPA2 {ECO:0000305}; Short=DNA polymerase I subunit A2 {ECO:0000305}; EC=2.7.7.6 {ECO:0000305}; AltName: Full=Nuclear RNA polymerase A2 {ECO:0000312|EMBL:AEE31152.1};
Cs09G02754	19.2317	16.7043	16.1529	35.8019	31.3525	23.1399	1.73347	0.000111072	At1g75670	ko03020:	RNA polymerase	K03004	DNA-directed RNA polymerase I subunit RPA43 | (RefSeq) hypothetical protein (A)	PREDICTED: uncharacterized protein LOC108206531 [Daucus carota subsp. sativus]	#N/A
Cs08G01232	38.301	35.8792	25.7359	48.8333	48.2686	49.9791	1.47205	0.000143231	At3g55400	ko00450:	Selenocompound metabolism; ko00970: Aminoacyl-tRNA biosynthesis; ko01100: Metabolic pathways	K01874	methionyl-tRNA synthetase [EC:6.1.1.10] | (RefSeq) methionine--tRNA ligase, chloroplastic/mitochondrial (A)	PREDICTED: methionine--tRNA ligase, chloroplastic/mitochondrial [Daucus carota subsp. sativus]	SYMM_ARATH RecName: Full=Methionine--tRNA ligase, chloroplastic/mitochondrial {ECO:0000305}; EC=6.1.1.10 {ECO:0000305}; AltName: Full=Methionyl-tRNA synthetase {ECO:0000305}; Short=AtcpMetRS {ECO:0000303|PubMed:9724821}; Short=MetRS {ECO:0000305}; AltName: Full=Protein OVULE ABORTION 1 {ECO:0000303|PubMed:16297076}; Flags: Precursor;
Cs07G00263	4.1561	3.8495	6.5068	2.1112	1.7165	2.5725	0.441016	0.00315607	At5g50360	ko00909:	Sesquiterpenoid and triterpenoid biosynthesis	K15803	(-)-germacrene D synthase [EC:4.2.3.75] | (RefSeq) (-)-germacrene D synthase-like (A)	PREDICTED: uncharacterized protein LOC108193727 [Daucus carota subsp. sativus]	#N/A
Cs11G00063	10.3245	9.4293	5.7597	17.9279	14.7672	13.4033	1.80682	0.00140431	At5g23960	ko00909:	Sesquiterpenoid and triterpenoid biosynthesis	K15803	(-)-germacrene D synthase [EC:4.2.3.75] | (RefSeq) vetispiradiene synthase 3-like (A)	PREDICTED: vetispiradiene synthase 3-like [Daucus carota subsp. sativus]	TPS1E_CAMHI RecName: Full=Valerianol synthase TPS1E {ECO:0000305}; EC=4.2.3.204 {ECO:0000269|PubMed:30127518}; AltName: Full=Terpene synthase 1e {ECO:0000303|PubMed:30127518}; Short=ChTps1e {ECO:0000303|PubMed:30127518};
CsUnG05919	5.2187	6.5043	4.6825	17.4954	9.7539	7.5364	2.12037	0.00413433	At3g14490	ko00909:	Sesquiterpenoid and triterpenoid biosynthesis	K15803	(-)-germacrene D synthase [EC:4.2.3.75] | (RefSeq) vetispiradiene synthase 3-like (A)	PREDICTED: vetispiradiene synthase 3-like [Daucus carota subsp. sativus]	DCS3_GOSAR RecName: Full=(+)-delta-cadinene synthase isozyme A; Short=D-cadinene synthase A; EC=4.2.3.13;
Cs08G01397	20.5946	20.8161	11.9531	7.5709	9.5982	12.2548	0.551383	0.00306629	At3g51730	ko00600:	Sphingolipid metabolism	K12382	saposin | (RefSeq) prosaposin-like (A)	PREDICTED: prosaposin-like [Daucus carota subsp. sativus]	#N/A
Cs01G01538	5.1116	4.1128	4.2505	6.4424	7.7043	6.2585	1.51431	0.000437476	At5g40200	ko03040:	Spliceosome	K12862	pleiotropic regulator 1 | (RefSeq) uncharacterized protein LOC9311097 (A)	PREDICTED: protease Do-like 9 [Daucus carota subsp. sativus]	DEGP9_ARATH RecName: Full=Protease Do-like 9; EC=3.4.21.-;
Cs04G00448	9.3042	9.4131	7.5076	15.3514	12.1317	14.2305	1.59061	0.000696619	At4g30220	ko03040:	Spliceosome	K11098	small nuclear ribonucleoprotein F | (RefSeq) probable small nuclear ribonucleoprotein F (A)	PREDICTED: probable small nuclear ribonucleoprotein F [Daucus carota subsp. sativus]	RUXF_ARATH RecName: Full=Probable small nuclear ribonucleoprotein F; Short=snRNP-F; AltName: Full=Sm protein F; Short=Sm-F; Short=SmF;
Cs04G01088	45.711	31.3109	45.1628	117.851	57.4429	72.8549	2.03093	0.0002026	At5g61030	ko03040:	Spliceosome	K12741	heterogeneous nuclear ribonucleoprotein A1/A3 | (RefSeq) glycine-rich RNA-binding protein 10 isoform X1 (A)	PREDICTED: glycine-rich RNA-binding protein 2, mitochondrial isoform X2 [Daucus carota subsp. sativus]	RBG3_ARATH RecName: Full=Glycine-rich RNA-binding protein 3, mitochondrial; Short=AtGR-RBP3; AltName: Full=AtRBG3; AltName: Full=Mitochondrial RNA-binding protein 2a; Short=At-mRBP2a; AltName: Full=Organelle RRM domain-containing protein 3 {ECO:0000303|PubMed:25800738}; Flags: Precursor;
Cs08G00341	23.9165	18.3106	17.6745	35.294	29.3955	29.342	1.56977	5.0915e-05	At3g07590	ko03040:	Spliceosome	K11087	small nuclear ribonucleoprotein D1 | (RefSeq) small nuclear ribonucleoprotein Sm D1-like (A)	PREDICTED: small nuclear ribonucleoprotein Sm D1-like [Fragaria vesca subsp. vesca]	SMD1A_ARATH RecName: Full=Small nuclear ribonucleoprotein SmD1a {ECO:0000303|PubMed:15575968}; Short=AtSmD1-a {ECO:0000303|PubMed:15575968};
Cs10G02077	13.8709	9.92	9.432	17.9996	16.6856	15.3531	1.50614	0.000379865	At5g40200	ko03040:	Spliceosome	K12862	pleiotropic regulator 1 | (RefSeq) uncharacterized protein LOC9311097 (A)	PREDICTED: protease Do-like 9 [Daucus carota subsp. sativus]	DEGP9_ARATH RecName: Full=Protease Do-like 9; EC=3.4.21.-;
CsUnG00900	25.3167	21.7554	18.6121	35.0769	29.1868	35.5731	1.51995	0.000253429	At2g18740	ko03040:	Spliceosome	K11097	small nuclear ribonucleoprotein E | (RefSeq) small nuclear ribonucleoprotein E-like (A)	PREDICTED: small nuclear ribonucleoprotein E-like [Citrus sinensis]	LSM5_ARATH RecName: Full=Sm-like protein LSM5 {ECO:0000305}; Short=AtLSM5 {ECO:0000303|PubMed:23620288}; AltName: Full=Protein SUPERSENSITIVE TO ABA AND DROUGHT 1 {ECO:0000303|PubMed:11740939}; Short=AtSAD1 {ECO:0000303|PubMed:11740939}; AltName: Full=U6 snRNA-associated Sm-like protein LSM5 {ECO:0000305};
CsUnG02533	99.6575	82.5472	89.2282	198.26	109.629	144.639	1.66718	0.000496714	At4g13850	ko03040:	Spliceosome	K12741	heterogeneous nuclear ribonucleoprotein A1/A3 | (RefSeq) glycine-rich RNA-binding protein 4, mitochondrial isoform X1 (A)	PREDICTED: glycine-rich RNA-binding protein 2, mitochondrial-like [Daucus carota subsp. sativus]	RBG2_ARATH RecName: Full=Glycine-rich RNA-binding protein 2, mitochondrial; Short=AtGR-RBP2; AltName: Full=AtRBG2; AltName: Full=Glycine-rich protein 2; Short=AtGRP2; AltName: Full=Mitochondrial RNA-binding protein 1a; Short=At-mRBP1a; Flags: Precursor;
novel.2159	10.4994	7.5792	10.8145	17.3666	14.8787	13.4727	1.58232	0.000358641	At2g24590	ko03040:	Spliceosome	K12896	serine/arginine-rich splicing factor 7 | (RefSeq) serine/arginine-rich splicing factor RSZ22 isoform X1 (A)	hypothetical protein B456_009G066600 [Gossypium raimondii]	RZ22A_ARATH RecName: Full=Serine/arginine-rich splicing factor RSZ22A; AltName: Full=RS-containing zinc finger protein 22A; Short=At-RSZ22a; Short=At-RSZp22a; Short=AtRSZ22a;
Cs07G01085	110.968	93.9354	103.921	213.477	164.134	158.705	1.73664	7.4126e-08	At5g49910	ko03040:	Spliceosome; ko04141: Protein processing in endoplasmic reticulum; ko04144: Endocytosis	K03283	heat shock 70kDa protein 1/2/6/8 | (RefSeq) stromal 70 kDa heat shock-related protein, chloroplastic-like (A)	PREDICTED: stromal 70 kDa heat shock-related protein, chloroplastic-like [Daucus carota subsp. sativus]	HSP7S_PEA RecName: Full=Stromal 70 kDa heat shock-related protein, chloroplastic; Flags: Precursor;
Cs04G03439	11.7683	7.5192	8.188	15.5571	14.9899	12.792	1.57737	0.000362011	At3g07320	ko00500:	Starch and sucrose metabolism; ko01100: Metabolic pathways	K19891	glucan endo-1,3-beta-glucosidase 1/2/3 [EC:3.2.1.39] | (RefSeq) glucan endo-1,3-beta-glucosidase 3-like (A)	hypothetical protein DCAR_004748 [Daucus carota subsp. sativus]	EA6_ARATH RecName: Full=Probable glucan endo-1,3-beta-glucosidase A6; EC=3.2.1.39; AltName: Full=(1->3)-beta-glucan endohydrolase; Short=(1->3)-beta-glucanase; AltName: Full=Anther-specific protein A6; AltName: Full=Beta-1,3-endoglucanase; AltName: Full=Protein MATERNAL EFFECT EMBRYO ARREST 48 {ECO:0000303|PubMed:15634699}; Flags: Precursor;
Cs03G00417	27.4432	21.8357	24.2638	11.9009	14.3885	15.2204	0.564431	5.74814e-05	At5g51460	ko00500:	Starch and sucrose metabolism; ko01100: Metabolic pathways; ko01110: Biosynthesis of secondary metabolites	K01087	trehalose 6-phosphate phosphatase [EC:3.1.3.12] | (RefSeq) trehalose-phosphate phosphatase A (A)	hypothetical protein DCAR_020193 [Daucus carota subsp. sativus]	TPPA_ARATH RecName: Full=Trehalose-phosphate phosphatase A; Short=AtTPPA; EC=3.1.3.12; AltName: Full=Trehalose 6-phosphate phosphatase;
Cs09G01045	62.71	53.2912	50.934	30.9121	34.2008	34.0025	0.593736	7.916e-11	At3g46970	ko00500:	Starch and sucrose metabolism; ko01100: Metabolic pathways; ko01110: Biosynthesis of secondary metabolites	K00688	glycogen phosphorylase [EC:2.4.1.1] | (RefSeq) alpha-glucan phosphorylase, H isozyme isoform X1 (A)	PREDICTED: alpha-glucan phosphorylase, H isozyme isoform X1 [Daucus carota subsp. sativus]	PHSH_SOLTU RecName: Full=Alpha-glucan phosphorylase, H isozyme; EC=2.4.1.1; AltName: Full=Starch phosphorylase H;
Cs09G02613	6.8512	5.7161	7.8561	2.9216	2.0674	3.5997	0.420532	1.8941e-05	At4g17090	ko00500:	Starch and sucrose metabolism; ko01100: Metabolic pathways; ko01110: Biosynthesis of secondary metabolites	K01177	beta-amylase [EC:3.2.1.2] | (RefSeq) beta-amylase 3, chloroplastic (A)	PREDICTED: beta-amylase 3, chloroplastic [Daucus carota subsp. sativus]	BAM3_ARATH RecName: Full=Beta-amylase 3, chloroplastic; EC=3.2.1.2; AltName: Full=1,4-alpha-D-glucan maltohydrolase; AltName: Full=Beta-amylase 8; AltName: Full=Chloroplast beta-amylase; Short=CT-BMY; Flags: Precursor;
Cs09G04883	119.31	118.208	174.52	76.1615	73.701	76.7993	0.550098	5.69883e-05	At5g20280	ko00500:	Starch and sucrose metabolism; ko01100: Metabolic pathways; ko01110: Biosynthesis of secondary metabolites	K00696	sucrose-phosphate synthase [EC:2.4.1.14] | (RefSeq) probable sucrose-phosphate synthase 1 (A)	PREDICTED: probable sucrose-phosphate synthase 1 [Daucus carota subsp. sativus]	SPSA_SOLTU RecName: Full=Probable sucrose-phosphate synthase; EC=2.4.1.14; AltName: Full=UDP-glucose-fructose-phosphate glucosyltransferase;
Cs01G02360	2.4862	2.2007	2.4398	1.1629	1.4229	1.5006	0.573393	0.00207547	At1g18460	ko00100:	Steroid biosynthesis	K01052	lysosomal acid lipase/cholesteryl ester hydrolase [EC:3.1.1.13] | (RefSeq) hypothetical protein (A)	PREDICTED: uncharacterized protein LOC108211924 [Daucus carota subsp. sativus]	LIP2_ARATH RecName: Full=Triacylglycerol lipase 2; EC=3.1.1.3; Flags: Precursor;
Cs10G02138	6.2686	4.7493	2.9507	1.6773	2.3384	2.2065	0.445442	0.00182158	--	ko00100:	Steroid biosynthesis; ko01100: Metabolic pathways; ko01110: Biosynthesis of secondary metabolites	K08246	cycloeucalenol cycloisomerase [EC:5.5.1.9] | (RefSeq) cycloeucalenol cycloisomerase-like (A)	PREDICTED: cycloeucalenol cycloisomerase-like [Daucus carota subsp. sativus]	CCI1_ARATH RecName: Full=Cycloeucalenol cycloisomerase; EC=5.5.1.9; AltName: Full=Cycloeucalenol--obtusifoliol isomerase; AltName: Full=Cyclopropyl sterol isomerase;
Cs06G01526	5.916	5.288	3.0299	11.7428	9.7821	12.1468	2.3656	3.33742e-07	At5g04590	ko00920:	Sulfur metabolism; ko01100: Metabolic pathways	K00392	sulfite reductase (ferredoxin) [EC:1.8.7.1] | (RefSeq) sulfite reductase 1 [ferredoxin], chloroplastic-like (A)	PREDICTED: sulfite reductase 1 [ferredoxin]	SIR1_TOBAC RecName: Full=Sulfite reductase 1 [ferredoxin], chloroplastic; Short=NtSiR1; EC=1.8.7.1; Flags: Precursor;
CsUnG03312	81.4822	65.0504	39.8333	107.644	104.656	141.501	1.89842	7.12619e-05	At4g21990_1	ko00920:	Sulfur metabolism; ko01100: Metabolic pathways	K05907	adenylyl-sulfate reductase (glutathione) [EC:1.8.4.9] | (RefSeq) 5'-adenylylsulfate reductase 3, chloroplastic-like (A)	PREDICTED: 5'-adenylylsulfate reductase 3, chloroplastic-like [Daucus carota subsp. sativus]	APR3_ARATH RecName: Full=5'-adenylylsulfate reductase 3, chloroplastic; EC=1.8.4.9; AltName: Full=3'-phosphoadenosine-5'-phosphosulfate reductase homolog 26; Short=PAPS reductase homolog 26; Short=Prh-26; AltName: Full=Adenosine 5'-phosphosulfate 5'-adenylylsulfate sulfotransferase 3; Short=APS sulfotransferase 3; AltName: Full=Thioredoxin-independent APS reductase 3; Flags: Precursor;
CsUnG06430	13.9041	17.7771	16.1317	2.6309	9.2318	6.0119	0.373845	0.0035097	At4g29210	ko00430:	Taurine and hypotaurine metabolism; ko00460: Cyanoamino acid metabolism; ko00480: Glutathione metabolism; ko00590: Arachidonic acid metabolism; ko01100: Metabolic pathways	K18592	gamma-glutamyltranspeptidase / glutathione hydrolase / leukotriene-C4 hydrolase [EC:2.3.2.2 3.4.19.13 3.4.19.14] | (RefSeq) gamma-glutamyltranspeptidase 3-like (A)	PREDICTED: gamma-glutamyltranspeptidase 3-like [Daucus carota subsp. sativus]	GAGT3_ARATH RecName: Full=Glutathione hydrolase 3; EC=3.4.19.13; AltName: Full=Gamma-glutamyltransferase 3; AltName: Full=Gamma-glutamyltranspeptidase 3; EC=2.3.2.2; AltName: Full=Gamma-glutamyltranspeptidase 4;
CsUnG01826	4.9904	3.6292	3.0177	7.7226	7.9093	7.5023	1.98794	9.6891e-07	At1g19250	ko00430:	Taurine and hypotaurine metabolism; ko01100: Metabolic pathways	K00485	dimethylaniline monooxygenase (N-oxide forming) / hypotaurine monooxygenase [EC:1.14.13.8 1.8.1.-] | (RefSeq) probable flavin-containing monooxygenase 1 (A)	PREDICTED: probable flavin-containing monooxygenase 1 [Daucus carota subsp. sativus]	FMO1_ARATH RecName: Full=Probable flavin-containing monooxygenase 1; EC=1.14.13.-;
Cs09G04486	115.569	158.746	152.713	76.2883	56.6959	91.3853	0.525421	9.30853e-05	At3g25810	ko00900:	Terpenoid backbone biosynthesis; ko01110: Biosynthesis of secondary metabolites	K12742	isoprene synthase [EC:4.2.3.27] | (RefSeq) probable terpene synthase 12 (A)	PREDICTED: probable terpene synthase 12 [Daucus carota subsp. sativus]	ISPS_POPAL RecName: Full=Isoprene synthase, chloroplastic; Short=PaIspS; EC=4.2.3.27; Flags: Precursor;
Cs02G01207	5.2655	4.1828	2.9789	5.8526	9.7621	8.3517	1.92854	0.00184884	At2g40110	ko00730:	Thiamine metabolism; ko01100: Metabolic pathways	K20896	formylaminopyrimidine deformylase / aminopyrimidine aminohydrolase [EC:3.5.1.- 3.5.99.-] | (RefSeq) uncharacterized LOC104904938 (A)	PREDICTED: protein yippee-like [Daucus carota subsp. sativus]	YIPL_SOLTU RecName: Full=Protein yippee-like;
Cs04G00825	39.6166	45.9944	41.6541	15.5003	15.9031	19.8021	0.402353	5.54981e-14	At1g34040	ko00380:	Tryptophan metabolism; ko01100: Metabolic pathways	K16903	L-tryptophan---pyruvate aminotransferase [EC:2.6.1.99] | (RefSeq) tryptophan aminotransferase-related protein 1-like (A)	PREDICTED: tryptophan aminotransferase-related protein 3-like [Daucus carota subsp. sativus]	TAR3_ARATH RecName: Full=Tryptophan aminotransferase-related protein 3; EC=2.6.1.-;
Cs05G00088	5.6054	6.3635	5.2311	2.1969	3.0762	4.0979	0.544826	0.00334608	At4g13260	ko00380:	Tryptophan metabolism; ko01100: Metabolic pathways	K11816	indole-3-pyruvate monooxygenase [EC:1.14.13.168] | (RefSeq) indole-3-pyruvate monooxygenase YUCCA2-like (A)	PREDICTED: indole-3-pyruvate monooxygenase YUCCA2-like [Daucus carota subsp. sativus]	YUC2_ARATH RecName: Full=Indole-3-pyruvate monooxygenase YUCCA2; EC=1.14.13.168; AltName: Full=Flavin-containing monooxygenase YUCCA2;
Cs09G05212	43.9561	38.6771	24.1187	58.4816	50.42	52.7598	1.51437	0.00270562	At3g27080	ko00380:	Tryptophan metabolism; ko01100: Metabolic pathways	K11816	indole-3-pyruvate monooxygenase [EC:1.14.13.168] | (GenBank) flavin containing monooxygenase YUCCA8-like protein (A)	PREDICTED: mitochondrial import receptor subunit TOM20-like [Daucus carota subsp. sativus]	TOM20_SOLTU RecName: Full=Mitochondrial import receptor subunit TOM20; AltName: Full=Translocase of outer membrane 20 kDa subunit;
Cs01G01398	8.3478	7.5987	7.1304	12.9861	13.1548	8.9993	1.52274	0.00266817	At5g50580	ko04120:	Ubiquitin mediated proteolysis	K10684	ubiquitin-like 1-activating enzyme E1 A [EC:6.2.1.45] | (RefSeq) SUMO-activating enzyme subunit 1A-like (A)	hypothetical protein DCAR_016379 [Daucus carota subsp. sativus]	SAE1A_ARATH RecName: Full=SUMO-activating enzyme subunit 1A; AltName: Full=SUMO-activating enzyme subunit 1-1; AltName: Full=Ubiquitin-like 1-activating enzyme E1A;
Cs01G01993	1.2908	4.5259	4.0474	1.4314	0.8489	0.3504	0.266694	0.00212266	At3g02300	ko04120:	Ubiquitin mediated proteolysis	K10615	E3 ubiquitin-protein ligase HERC4 [EC:2.3.2.26] | (RefSeq) probable E3 ubiquitin-protein ligase HERC4 isoform X1 (A)	hypothetical protein DCAR_011021 [Daucus carota subsp. sativus]	UVR8_ARATH RecName: Full=Ultraviolet-B receptor UVR8; AltName: Full=Protein UV-B RESISTANCE 8; AltName: Full=RCC1 domain-containing protein UVR8;
Cs03G00203	16.8341	21.8352	13.7352	7.998	8.3606	11.0085	0.522228	0.000150036	At5g63860	ko04120:	Ubiquitin mediated proteolysis	K10615	E3 ubiquitin-protein ligase HERC4 [EC:2.3.2.26] | (RefSeq) probable E3 ubiquitin-protein ligase HERC4 isoform X1 (A)	PREDICTED: ultraviolet-B receptor UVR8 isoform X2 [Daucus carota subsp. sativus]	UVR8_ARATH RecName: Full=Ultraviolet-B receptor UVR8; AltName: Full=Protein UV-B RESISTANCE 8; AltName: Full=RCC1 domain-containing protein UVR8;
Cs09G03378	101.297	119.374	117.498	31.5132	38.0057	51.2731	0.357195	1.21345e-11	At5g41340	ko04120:	Ubiquitin mediated proteolysis	K10576	ubiquitin-conjugating enzyme E2 H [EC:2.3.2.23] | (RefSeq) ubiquitin-conjugating enzyme E2 5-like (A)	PREDICTED: ubiquitin-conjugating enzyme E2 5-like [Daucus carota subsp. sativus]	UBC5_ARATH RecName: Full=Ubiquitin-conjugating enzyme E2 5; EC=2.3.2.23; AltName: Full=E2 ubiquitin-conjugating enzyme 5; AltName: Full=Ubiquitin carrier protein 5; AltName: Full=Ubiquitin-conjugating enzyme E2-21 kDa 2; AltName: Full=Ubiquitin-protein ligase 5;
novel.989	10.3911	8.0333	7.0919	12.0938	14.251	13.0684	1.54463	0.00314643	At3g05870	ko04120:	Ubiquitin mediated proteolysis	K03358	anaphase-promoting complex subunit 11 | (RefSeq) anaphase-promoting complex subunit 11 (A)	PREDICTED: anaphase-promoting complex subunit 11 [Pyrus x bretschneideri]	APC11_ARATH RecName: Full=Anaphase-promoting complex subunit 11 {ECO:0000303|PubMed:14508008}; AltName: Full=Cyclosome subunit 11 {ECO:0000303|PubMed:14508008};
Cs08G02073	32.382	40.9676	45.3186	22.3	26.2226	22.3049	0.596853	0.00122557	At4g27960	ko04120:	Ubiquitin mediated proteolysis; ko04141: Protein processing in endoplasmic reticulum	K06689	ubiquitin-conjugating enzyme E2 D [EC:2.3.2.23] | (RefSeq) ubiquitin-conjugating enzyme E2 28 (A)	putative ubiquitin-conjugating enzyme/RWD-like protein [Helianthus annuus]	UBC28_ARATH RecName: Full=Ubiquitin-conjugating enzyme E2 28; EC=2.3.2.23; AltName: Full=AtUBC9A {ECO:0000303|PubMed:12226665}; AltName: Full=E2 ubiquitin-conjugating enzyme 28; AltName: Full=Ubiquitin carrier protein 28;
Cs08G02431	40.0027	21.243	42.3289	10.861	8.7225	10.0111	0.285732	4.39996e-10	At3g46460	ko04120:	Ubiquitin mediated proteolysis; ko04141: Protein processing in endoplasmic reticulum	K10575	ubiquitin-conjugating enzyme E2 G1 [EC:2.3.2.23] | (RefSeq) ubiquitin-conjugating enzyme E2 7-like (A)	PREDICTED: ubiquitin-conjugating enzyme E2 7-like [Daucus carota subsp. sativus]	UBC7_ARATH RecName: Full=Ubiquitin-conjugating enzyme E2 7; EC=2.3.2.23; AltName: Full=E2 ubiquitin-conjugating enzyme 7; AltName: Full=Ubiquitin carrier protein 7; AltName: Full=Ubiquitin-protein ligase 7;
Cs10G01733	32.3131	27.5572	34.4893	20.0701	19.0934	20.575	0.633094	7.5511e-06	At2g28780	ko04120:	Ubiquitin mediated proteolysis; ko04141: Protein processing in endoplasmic reticulum	K10575	ubiquitin-conjugating enzyme E2 G1 [EC:2.3.2.23] | (RefSeq) ubiquitin-conjugating enzyme E2 7-like (A)	hypothetical protein DCAR_014842 [Daucus carota subsp. sativus]	UBC7_ARATH RecName: Full=Ubiquitin-conjugating enzyme E2 7; EC=2.3.2.23; AltName: Full=E2 ubiquitin-conjugating enzyme 7; AltName: Full=Ubiquitin carrier protein 7; AltName: Full=Ubiquitin-protein ligase 7;
CsUnG03714	8.5924	10.277	8.932	4.628	4.9633	7.0344	0.598017	0.0021358	At2g32950_2	ko04120:	Ubiquitin mediated proteolysis; ko04712: Circadian rhythm - plant	K10143	E3 ubiquitin-protein ligase RFWD2 [EC:2.3.2.27] | (RefSeq) E3 ubiquitin-protein ligase COP1-like (A)	PREDICTED: E3 ubiquitin-protein ligase COP1-like [Daucus carota subsp. sativus]	COP1_ARATH RecName: Full=E3 ubiquitin-protein ligase COP1 {ECO:0000303|PubMed:1423630}; EC=2.3.2.27 {ECO:0000269|PubMed:14597662}; AltName: Full=Constitutive photomorphogenesis protein 1 {ECO:0000303|PubMed:1423630}; AltName: Full=RING-type E3 ubiquitin transferase COP1 {ECO:0000303|PubMed:1423630};
Cs04G00340	255.883	185.722	168.262	421.828	316.256	293.697	1.69181	3.71257e-05	At3g58610	ko00290:	Valine, leucine and isoleucine biosynthesis; ko00770: Pantothenate and CoA biosynthesis; ko01100: Metabolic pathways; ko01110: Biosynthesis of secondary metabolites; ko01210: 2-Oxocarboxylic acid metabolism; ko01230: Biosynthesis of amino acids	K00053	ketol-acid reductoisomerase [EC:1.1.1.86] | (RefSeq) ketol-acid reductoisomerase, chloroplastic (A)	PREDICTED: ketol-acid reductoisomerase, chloroplastic [Daucus carota subsp. sativus]	ILV5_ARATH RecName: Full=Ketol-acid reductoisomerase, chloroplastic; EC=1.1.1.86; AltName: Full=Acetohydroxy-acid reductoisomerase; AltName: Full=Alpha-keto-beta-hydroxylacyl reductoisomerase; Flags: Precursor;
Cs04G00540	108.15	60.5947	80.4495	314.264	190.924	123.955	2.52471	2.66898e-05	At4g08950	ko00280:	Valine, leucine and isoleucine degradation; ko01100: Metabolic pathways	K00020	3-hydroxyisobutyrate dehydrogenase [EC:1.1.1.31] | (GenBank) 6-phosphogluconate dehydrogenase-like protein (A)	PREDICTED: protein EXORDIUM [Daucus carota subsp. sativus]	PHI1_TOBAC RecName: Full=Protein PHOSPHATE-INDUCED 1 {ECO:0000303|PubMed:10189698}; Flags: Precursor;
Cs10G03027	7.2603	6.6541	8.6514	4.1231	4.8299	4.877	0.612874	0.000820227	At5g58950	ko00280:	Valine, leucine and isoleucine degradation; ko01100: Metabolic pathways	K01968	3-methylcrotonyl-CoA carboxylase alpha subunit [EC:6.4.1.4] | (RefSeq) methylcrotonoyl-CoA carboxylase subunit alpha, mitochondrial (A)	PREDICTED: serine/threonine-protein kinase HT1-like [Daucus carota subsp. sativus]	HT1_ARATH RecName: Full=Serine/threonine/tyrosine-protein kinase HT1 {ECO:0000305}; EC=2.7.10.1 {ECO:0000305|PubMed:30361234}; EC=2.7.11.1 {ECO:0000255|PROSITE-ProRule:PRU00159, ECO:0000269|PubMed:16518390, ECO:0000269|PubMed:27694184, ECO:0000269|PubMed:27923039}; AltName: Full=High leaf temperature protein 1 {ECO:0000303|PubMed:16518390};
Cs08G01785	5.3247	4.3531	4.7758	8.7866	6.5573	8.2019	1.62906	0.000135675	At3g63110	ko00908:	Zeatin biosynthesis; ko01100: Metabolic pathways; ko01110: Biosynthesis of secondary metabolites	K10760	adenylate dimethylallyltransferase (cytokinin synthase) [EC:2.5.1.27 2.5.1.112] | (RefSeq) adenylate isopentenyltransferase 3, chloroplastic-like (A)	PREDICTED: adenylate isopentenyltransferase 3, chloroplastic-like [Daucus carota subsp. sativus]	IPT3_ARATH RecName: Full=Adenylate isopentenyltransferase 3, chloroplastic; Short=AtIPT3; EC=2.5.1.112; AltName: Full=Adenylate dimethylallyltransferase 3; AltName: Full=Cytokinin synthase 3; Flags: Precursor;
Cs02G00949	5.013	6.1416	5.3686	1.6841	2.2285	2.6855	0.399323	3.69115e-06	At5g59590	ko00908:	Zeatin biosynthesis; ko01110: Biosynthesis of secondary metabolites	K13493	cytokinin-N-glucosyltransferase [EC:2.4.1.-] | (RefSeq) UDP-glycosyltransferase 76C2-like (A)	PREDICTED: UDP-glucose iridoid glucosyltransferase-like isoform X1 [Daucus carota subsp. sativus]	UGT7_CATRO RecName: Full=UDP-glucose iridoid glucosyltransferase; EC=2.4.1.-; AltName: Full=UDP-glucose glucosyltransferase 7; Short=CrUGT7; AltName: Full=UDP-glycosyltransferase 76A2;
Cs01G00057	4.1248	2.8774	2.2795	6.3918	4.5879	4.8973	1.71057	0.00151501	At5g39840	--		K17675	ATP-dependent RNA helicase SUPV3L1/SUV3 [EC:3.6.4.13] | (RefSeq) DExH-box ATP-dependent RNA helicase DExH18, mitochondrial (A)	PREDICTED: DExH-box ATP-dependent RNA helicase DExH18, mitochondrial [Daucus carota subsp. sativus]	SUV3L_ARATH RecName: Full=DExH-box ATP-dependent RNA helicase DExH18, mitochondrial {ECO:0000305}; EC=3.6.4.13; AltName: Full=ATP-dependent RNA helicase SUV3L {ECO:0000305}; Short=AtSUV3L; AltName: Full=Protein SUPPRESSOR OF VAR 3-like {ECO:0000305}; Flags: Precursor;
Cs01G00073	106.888	70.7083	70.5248	208.119	143.465	135.073	1.96137	4.48082e-06	At1g48630	--		K14753	guanine nucleotide-binding protein subunit beta-2-like 1 protein | (RefSeq) guanine nucleotide-binding protein subunit beta-like protein (A)	PREDICTED: guanine nucleotide-binding protein subunit beta-like protein [Daucus carota subsp. sativus]	GBLP_NICPL RecName: Full=Guanine nucleotide-binding protein subunit beta-like protein;
Cs01G00097	19.7967	14.795	14.2128	28.9244	24.0701	22.9931	1.55698	7.31672e-05	At2g17250	--		K14771	U3 small nucleolar RNA-associated protein 19 | (RefSeq) nucleolar complex protein 4 homolog (A)	PREDICTED: nucleolar complex protein 4 homolog [Daucus carota subsp. sativus]	NOC4_ARATH RecName: Full=Protein NUCLEOLAR COMPLEX ASSOCIATED 4 {ECO:0000303|PubMed:23382868}; Short=AtNoc4 {ECO:0000303|PubMed:23382868}; AltName: Full=Protein EMBRYO DEFECTIVE 2762 {ECO:0000303|PubMed:15266054};
Cs01G00141	7.8084	6.6716	6.0029	9.7146	12.9247	12.2473	1.70321	0.000437427	At5g16250	--		--
Cs01G00430	5.5827	7.4581	4.5906	3.0282	3.3413	2.6602	0.512137	0.00413731	At4g28600	--		K21843	tetratricopeptide repeat protein 7 | (RefSeq) tetratricopeptide repeat protein 7A-like (A)	tetratricopeptide repeat protein 7 | (RefSeq) tetratricopeptide repeat protein 7A-like (A)	tetratricopeptide repeat protein 7 | (RefSeq) tetratricopeptide repeat protein 7A-like (A)
Cs01G00603	82.6539	77.3512	58.2966	40.3872	41.8835	48.4749	0.598922	1.37982e-05	At3g05500	--		K12778	meiosis-specific protein | (RefSeq) uncharacterized LOC100262484 (A)	meiosis-specific protein | (RefSeq) uncharacterized LOC100262484 (A)	meiosis-specific protein | (RefSeq) uncharacterized LOC100262484 (A)
Cs01G00695	4.1871	4.4404	4.5485	0.0768	0.797	0.0716	0.0717517	7.7613e-07	At5g45380	--		K20989	urea-proton symporter | (RefSeq) urea-proton symporter DUR3 (A)	urea-proton symporter | (RefSeq) urea-proton symporter DUR3 (A)	urea-proton symporter | (RefSeq) urea-proton symporter DUR3 (A)
Cs01G00956	6.9685	8.2457	6.7996	2.2251	2.8836	3.528	0.392331	2.13668e-07	At3g46130	--		K09422	transcription factor MYB, plant | (RefSeq) transcription factor MYB59 (A)	transcription factor MYB, plant | (RefSeq) transcription factor MYB59 (A)	transcription factor MYB, plant | (RefSeq) transcription factor MYB59 (A)
Cs01G01008	38.5676	34.7479	24.5765	45.2461	61.056	81.2401	1.91581	0.000184429	At1g07660	--		K11254	histone H4 | (RefSeq) histone H4-like (A)	histone H4 | (RefSeq) histone H4-like (A)	histone H4 | (RefSeq) histone H4-like (A)
Cs01G01047	48.3539	38.564	44.8565	78.4077	65.7418	57.9707	1.53384	3.48147e-05	At3g46740_2	--		K07277	outer membrane protein insertion porin family | (RefSeq) outer envelope protein 80, chloroplastic isoform X1 (A)	outer membrane protein insertion porin family | (RefSeq) outer envelope protein 80, chloroplastic isoform X1 (A)	outer membrane protein insertion porin family | (RefSeq) outer envelope protein 80, chloroplastic isoform X1 (A)
Cs01G01072	6.6552	6.7412	4.4291	1.7208	2.664	2.3367	0.377072	1.22126e-05	--	--		--
Cs01G01082	74.3935	51.6609	69.4875	122.528	87.9886	101.316	1.59471	0.000267933	At2g29530	--		K17778	mitochondrial import inner membrane translocase subunit TIM10 | (RefSeq) mitochondrial import inner membrane translocase subunit TIM10 (A)	mitochondrial import inner membrane translocase subunit TIM10 | (RefSeq) mitochondrial import inner membrane translocase subunit TIM10 (A)	mitochondrial import inner membrane translocase subunit TIM10 | (RefSeq) mitochondrial import inner membrane translocase subunit TIM10 (A)
Cs01G01251	7.4806	4.9235	5.0579	12.6171	7.8686	10.6909	1.7854	0.000343868	At1g80300	--		K03301	ATP:ADP antiporter, AAA family | (RefSeq) plastidic ATP/ADP-transporter-like (A)	ATP:ADP antiporter, AAA family | (RefSeq) plastidic ATP/ADP-transporter-like (A)	ATP:ADP antiporter, AAA family | (RefSeq) plastidic ATP/ADP-transporter-like (A)
Cs01G01260	16.2745	12.395	17.2424	4.4216	6.875	8.1785	0.424184	1.01835e-05	At1g80130	--		--
Cs01G01264	17.3335	18.8775	26.1764	10.1434	12.1544	12.8117	0.562766	0.00105524	At3g15810	--		K03239	translation initiation factor eIF-2B subunit alpha | (RefSeq) methylthioribose-1-phosphate isomerase (A)	translation initiation factor eIF-2B subunit alpha | (RefSeq) methylthioribose-1-phosphate isomerase (A)	translation initiation factor eIF-2B subunit alpha | (RefSeq) methylthioribose-1-phosphate isomerase (A)
Cs01G01614	21.438	15.9546	14.3351	40.3882	26.013	27.1201	1.80795	0.000174306	At5g62440	--		K01855	tRNA pseudouridine38/39 synthase [EC:5.4.99.45] | (RefSeq) pus4; tRNA pseudouridine synthase mitochondrial precursor (A)	tRNA pseudouridine38/39 synthase [EC:5.4.99.45] | (RefSeq) pus4; tRNA pseudouridine synthase mitochondrial precursor (A)	tRNA pseudouridine38/39 synthase [EC:5.4.99.45] | (RefSeq) pus4; tRNA pseudouridine synthase mitochondrial precursor (A)
Cs01G01777	20.0006	21.6981	19.0611	11.7634	9.6138	14.4503	0.589658	0.00211274	At3g17980	--		K01537	P-type Ca2+ transporter type 2C [EC:7.2.2.10] | (RefSeq) calcium-transporting ATPase 2, plasma membrane-type isoform X1 (A)	P-type Ca2+ transporter type 2C [EC:7.2.2.10] | (RefSeq) calcium-transporting ATPase 2, plasma membrane-type isoform X1 (A)	P-type Ca2+ transporter type 2C [EC:7.2.2.10] | (RefSeq) calcium-transporting ATPase 2, plasma membrane-type isoform X1 (A)
Cs01G01859	9.6178	9.0382	10.5304	4.6189	6.1358	6.5535	0.593023	0.000327924	At2g23300	--		K00924	kinase [EC:2.7.1.-] | (RefSeq) receptor protein kinase TMK1-like (A)	kinase [EC:2.7.1.-] | (RefSeq) receptor protein kinase TMK1-like (A)	kinase [EC:2.7.1.-] | (RefSeq) receptor protein kinase TMK1-like (A)
Cs01G01885	8.8073	9.6222	8.9467	5.7566	3.5133	5.8735	0.553159	0.000368584	At3g14470	--		K15078	structure-specific endonuclease subunit SLX1 [EC:3.6.1.-] | (RefSeq) putative disease resistance protein RGA3 (A)	structure-specific endonuclease subunit SLX1 [EC:3.6.1.-] | (RefSeq) putative disease resistance protein RGA3 (A)	structure-specific endonuclease subunit SLX1 [EC:3.6.1.-] | (RefSeq) putative disease resistance protein RGA3 (A)
Cs01G01913	9.4815	6.3346	6.7285	15.134	10.7192	11.0761	1.63806	0.000605083	At3g18600	--		K13179	ATP-dependent RNA helicase DDX18/HAS1 [EC:3.6.4.13] | (RefSeq) DEAD-box ATP-dependent RNA helicase 51-like (A)	ATP-dependent RNA helicase DDX18/HAS1 [EC:3.6.4.13] | (RefSeq) DEAD-box ATP-dependent RNA helicase 51-like (A)	ATP-dependent RNA helicase DDX18/HAS1 [EC:3.6.4.13] | (RefSeq) DEAD-box ATP-dependent RNA helicase 51-like (A)
Cs01G02118	14.7652	32.6736	24.9477	10.3288	12.6278	14.6161	0.519057	0.00368523	At5g15240	--		K15015	solute carrier family 32 (vesicular inhibitory amino acid transporter) | (RefSeq) vacuolar amino acid transporter 1 isoform X1 (A)	solute carrier family 32 (vesicular inhibitory amino acid transporter) | (RefSeq) vacuolar amino acid transporter 1 isoform X1 (A)	solute carrier family 32 (vesicular inhibitory amino acid transporter) | (RefSeq) vacuolar amino acid transporter 1 isoform X1 (A)
Cs01G02303	92.0511	75.7585	88.7823	228.66	166.89	158.183	2.15803	3.44256e-09	At3g46560	--		K17777	mitochondrial import inner membrane translocase subunit TIM9 | (RefSeq) mitochondrial import inner membrane translocase subunit Tim9 (A)	mitochondrial import inner membrane translocase subunit TIM9 | (RefSeq) mitochondrial import inner membrane translocase subunit Tim9 (A)	mitochondrial import inner membrane translocase subunit TIM9 | (RefSeq) mitochondrial import inner membrane translocase subunit Tim9 (A)
Cs01G02355	8.8057	9.6071	14.8023	5.5915	6.8942	6.1313	0.560498	0.0023924	At3g25690	--		--
Cs01G02414	102.906	116.589	119.502	69.2698	72.7978	75.7626	0.642574	1.12756e-05	At3g17800	--		K09060	plant G-box-binding factor | (RefSeq) bZIP transcription factor 16 (A)	plant G-box-binding factor | (RefSeq) bZIP transcription factor 16 (A)	plant G-box-binding factor | (RefSeq) bZIP transcription factor 16 (A)
Cs02G00064	91.0683	122.889	44.8842	10.2815	16.506	7.3644	0.131941	8.54413e-14	At1g61800	--		K15283	solute carrier family 35, member E1 | (RefSeq) glucose-6-phosphate/phosphate translocator 2, chloroplastic-like isoform X1 (A)	solute carrier family 35, member E1 | (RefSeq) glucose-6-phosphate/phosphate translocator 2, chloroplastic-like isoform X1 (A)	solute carrier family 35, member E1 | (RefSeq) glucose-6-phosphate/phosphate translocator 2, chloroplastic-like isoform X1 (A)
Cs02G00090	42.6917	32.9399	31.5583	62.1372	59.1639	63.378	1.72292	1.74824e-09	At2g32180	--		K06995	uncharacterized protein | (RefSeq) uncharacterized protein LOC116106578 (A)	uncharacterized protein | (RefSeq) uncharacterized protein LOC116106578 (A)	uncharacterized protein | (RefSeq) uncharacterized protein LOC116106578 (A)
Cs02G00184	9.0863	9.9411	11.2259	5.9026	4.8417	5.1692	0.526009	8.99731e-06	At2g04240	--		K16285	RING/U-box domain-containing protein [EC:2.3.2.27] | (RefSeq) probable E3 ubiquitin-protein ligase XERICO (A)	RING/U-box domain-containing protein [EC:2.3.2.27] | (RefSeq) probable E3 ubiquitin-protein ligase XERICO (A)	RING/U-box domain-containing protein [EC:2.3.2.27] | (RefSeq) probable E3 ubiquitin-protein ligase XERICO (A)
Cs02G00301	15.9038	14.063	12.474	50.1725	23.9743	27.2394	2.38889	1.06557e-05	--	--		--
Cs02G00307	9.7476	11.878	11.0677	21.0708	22.282	19.0743	1.90948	0.00148058	--	--		--
Cs02G00309	27.4977	57.2354	65.1468	14.9237	12.5265	20.1634	0.317678	1.94509e-06	At4g27450	--		--
Cs02G00317	1.6589	1.0103	1.2979	3.1268	2.3556	2.2464	1.94822	0.00228357	At1g19520	--		--
Cs02G00467	8.7154	6.1682	6.7045	15.8952	11.8935	10.9831	1.79598	2.29642e-05	At4g30720	--		--
Cs02G00584	10.5692	8.159	7.8222	21.8584	13.8717	13.5547	1.85627	8.6913e-05	At3g10530	--		K14768	U3 small nucleolar RNA-associated protein 7 | (RefSeq) probable U3 small nucleolar RNA-associated protein 7 (A)	U3 small nucleolar RNA-associated protein 7 | (RefSeq) probable U3 small nucleolar RNA-associated protein 7 (A)	U3 small nucleolar RNA-associated protein 7 | (RefSeq) probable U3 small nucleolar RNA-associated protein 7 (A)
Cs02G00599	8.2771	6.5476	7.0028	15.6296	10.3506	10.7921	1.68468	0.000445974	At2g34260	--		K24750	WD repeat-containing protein 55 | (RefSeq) WD repeat-containing protein 55 (A)	WD repeat-containing protein 55 | (RefSeq) WD repeat-containing protein 55 (A)	WD repeat-containing protein 55 | (RefSeq) WD repeat-containing protein 55 (A)
Cs02G00601	5.513	4.0804	3.6319	8.7925	6.5403	6.4015	1.64339	0.00124266	At1g28210	--		K03686	molecular chaperone DnaJ | (RefSeq) chaperone protein dnaJ GFA2, mitochondrial (A)	molecular chaperone DnaJ | (RefSeq) chaperone protein dnaJ GFA2, mitochondrial (A)	molecular chaperone DnaJ | (RefSeq) chaperone protein dnaJ GFA2, mitochondrial (A)
Cs02G00617	11.5662	8.851	7.2287	6.4905	5.5254	5.2013	0.622776	0.00176639	At2g32390	--		K05387	glutamate receptor, ionotropic, plant | (RefSeq) glutamate receptor 3.5-like (A)	glutamate receptor, ionotropic, plant | (RefSeq) glutamate receptor 3.5-like (A)	glutamate receptor, ionotropic, plant | (RefSeq) glutamate receptor 3.5-like (A)
Cs02G00791	58.2135	50.354	41.6004	19.835	16.2668	29.4886	0.43678	6.8209e-06	At2g33260	--		K03834	tyrosine-specific transport protein | (RefSeq) tyrosine-specific transport protein-like (A)	tyrosine-specific transport protein | (RefSeq) tyrosine-specific transport protein-like (A)	tyrosine-specific transport protein | (RefSeq) tyrosine-specific transport protein-like (A)
Cs02G00792	76.421	79.0648	76.669	25.5216	23.7229	34.05	0.358789	1.09514e-14	At5g19500	--		K03834	tyrosine-specific transport protein | (RefSeq) tyrosine-specific transport protein-like (A)	tyrosine-specific transport protein | (RefSeq) tyrosine-specific transport protein-like (A)	tyrosine-specific transport protein | (RefSeq) tyrosine-specific transport protein-like (A)
Cs02G00809	4.8934	3.6211	2.4512	9.4831	8.3251	6.2844	2.19709	9.38586e-05	At2g39130	--		K15015	solute carrier family 32 (vesicular inhibitory amino acid transporter) | (RefSeq) vacuolar amino acid transporter 1-like (A)	solute carrier family 32 (vesicular inhibitory amino acid transporter) | (RefSeq) vacuolar amino acid transporter 1-like (A)	solute carrier family 32 (vesicular inhibitory amino acid transporter) | (RefSeq) vacuolar amino acid transporter 1-like (A)
Cs02G00838	2.7485	2.9086	2.1243	0.7461	1.5231	1.18	0.443262	0.000846006	At3g10420	--		--
Cs02G00863	16.4483	17.7934	14.68	26.5847	22.5913	25.1596	1.51948	2.02599e-05	At3g57810	--		K18342	OTU domain-containing protein 6 [EC:3.4.19.12] | (RefSeq) OTU domain-containing protein At3g57810-like isoform X2 (A)	OTU domain-containing protein 6 [EC:3.4.19.12] | (RefSeq) OTU domain-containing protein At3g57810-like isoform X2 (A)	OTU domain-containing protein 6 [EC:3.4.19.12] | (RefSeq) OTU domain-containing protein At3g57810-like isoform X2 (A)
Cs02G00878	56.3019	48.5607	49.1698	101.999	72.444	73.6998	1.61098	1.68112e-05	At4g19210	--		K06174	ATP-binding cassette, sub-family E, member 1 | (RefSeq) ABC transporter E family member 2 (A)	ATP-binding cassette, sub-family E, member 1 | (RefSeq) ABC transporter E family member 2 (A)	ATP-binding cassette, sub-family E, member 1 | (RefSeq) ABC transporter E family member 2 (A)
Cs02G00900	8.5248	7.4373	4.7979	14.5912	11.6756	12.5286	1.86876	1.96728e-05	At2g27040	--		K11593	eukaryotic translation initiation factor 2C | (RefSeq) protein argonaute 4 (A)	eukaryotic translation initiation factor 2C | (RefSeq) protein argonaute 4 (A)	eukaryotic translation initiation factor 2C | (RefSeq) protein argonaute 4 (A)
Cs02G00926	22.519	19.9706	19.1312	12.7989	13.3048	12.8391	0.631975	1.78237e-09	At1g07200	--		K03695	ATP-dependent Clp protease ATP-binding subunit ClpB | (RefSeq) chaperone protein ClpB1 (A)	ATP-dependent Clp protease ATP-binding subunit ClpB | (RefSeq) chaperone protein ClpB1 (A)	ATP-dependent Clp protease ATP-binding subunit ClpB | (RefSeq) chaperone protein ClpB1 (A)
Cs02G00933	360.736	237.261	292.675	558.914	489.671	432.336	1.6627	8.07461e-06	At5g12110	--		K03232	elongation factor 1-beta | (RefSeq) elongation factor 1-beta 2-like (A)	elongation factor 1-beta | (RefSeq) elongation factor 1-beta 2-like (A)	elongation factor 1-beta | (RefSeq) elongation factor 1-beta 2-like (A)
Cs02G00950	6.7382	6.2053	6.2515	1.1591	1.7185	3.081	0.310425	1.8129e-05	--	--		--
Cs02G01169	46.2035	40.3148	25.1099	52.0573	70.4639	65.0261	1.68011	0.00247421	At2g27960	--		K02219	cyclin-dependent kinase regulatory subunit CKS1 | (RefSeq) cyclin-dependent kinases regulatory subunit 1-like (A)	cyclin-dependent kinase regulatory subunit CKS1 | (RefSeq) cyclin-dependent kinases regulatory subunit 1-like (A)	cyclin-dependent kinase regulatory subunit CKS1 | (RefSeq) cyclin-dependent kinases regulatory subunit 1-like (A)
Cs02G01277	21.2902	9.7941	11.2792	30.4349	33.9108	28.7618	2.19782	1.84053e-05	At5g48480	--		--
Cs02G01280	16.8237	12.8357	10.7509	23.5808	18.0235	19.6591	1.51603	0.0010034	At3g07470	--		--
Cs02G01298	14.8748	14.2788	10.5196	9.7089	7.5288	7.2462	0.61714	0.00240028	At3g07565	--		--
Cs02G01331	55.8879	52.8421	42.842	73.2732	104.269	70.8024	1.63846	0.000107971	At5g58250	--		--
Cs02G01400	131.883	116.74	182.371	76.4514	83.5057	80.4814	0.557871	7.49329e-05	--	--		--
Cs02G01421	16.6644	16.3402	13.1334	7.3221	7.0329	5.6564	0.433729	2.60405e-08		--		K08960	casein kinase 1, epsilon [EC:2.7.11.1] | (RefSeq) casein kinase I-like (A)	casein kinase 1, epsilon [EC:2.7.11.1] | (RefSeq) casein kinase I-like (A)	casein kinase 1, epsilon [EC:2.7.11.1] | (RefSeq) casein kinase I-like (A)
Cs02G01534	28.073	32.8558	32.9375	18.4432	18.965	19.0397	0.601365	0.000497825	At5g18140	--		K03686	molecular chaperone DnaJ | (RefSeq) chaperone protein DnaJ-like isoform X1 (A)	molecular chaperone DnaJ | (RefSeq) chaperone protein DnaJ-like isoform X1 (A)	molecular chaperone DnaJ | (RefSeq) chaperone protein DnaJ-like isoform X1 (A)
Cs02G01543	6.8725	5.4299	5.519	13.914	7.8388	9.478	1.75243	0.000255489	At3g11964	--		K14792	rRNA biogenesis protein RRP5 | (RefSeq) rRNA biogenesis protein RRP5 (A)	rRNA biogenesis protein RRP5 | (RefSeq) rRNA biogenesis protein RRP5 (A)	rRNA biogenesis protein RRP5 | (RefSeq) rRNA biogenesis protein RRP5 (A)
Cs02G01563	1.7934	2.4385	0.9333	8.0765	3.522	5.2841	3.26853	0.00014822	At3g13230	--		K11884	RNA-binding protein PNO1 | (RefSeq) RNA-binding protein pno1-like isoform X1 (A)	RNA-binding protein PNO1 | (RefSeq) RNA-binding protein pno1-like isoform X1 (A)	RNA-binding protein PNO1 | (RefSeq) RNA-binding protein pno1-like isoform X1 (A)
Cs02G01604	37.9195	32.21	37.0396	16.8946	22.1744	26.9742	0.616252	0.000802177	At5g13820	--		K03255	protein TIF31 | (RefSeq) hypothetical protein (A)	protein TIF31 | (RefSeq) hypothetical protein (A)	protein TIF31 | (RefSeq) hypothetical protein (A)
Cs02G01642	18.8112	10.4551	9.8456	38.2185	19.6247	25.7441	2.13713	0.000301567	At5g02050	--		K15414	complement component 1 Q subcomponent-binding protein, mitochondrial | (RefSeq) uncharacterized protein At2g39795, mitochondrial (A)	complement component 1 Q subcomponent-binding protein, mitochondrial | (RefSeq) uncharacterized protein At2g39795, mitochondrial (A)	complement component 1 Q subcomponent-binding protein, mitochondrial | (RefSeq) uncharacterized protein At2g39795, mitochondrial (A)
Cs02G01647	18.0346	22.0176	23.9354	10.5997	12.2779	12.9042	0.559199	3.0233e-05	At1g19270	--		--
Cs02G01701	6.0978	5.8416	7.5115	3.9622	3.3892	1.8122	0.471114	0.00168693	At5g05830	--		K15407	queuine tRNA-ribosyltransferase accessory subunit | (RefSeq) hypothetical protein (A)	queuine tRNA-ribosyltransferase accessory subunit | (RefSeq) hypothetical protein (A)	queuine tRNA-ribosyltransferase accessory subunit | (RefSeq) hypothetical protein (A)
Cs02G01752	22.4648	18.632	37.3876	13.0653	13.6316	12.3282	0.497234	0.000856886	At1g07310	--		K19747	BAHD acyltransferase [EC:2.3.1.-] | (RefSeq) BAHD acyltransferase DCR (A)	BAHD acyltransferase [EC:2.3.1.-] | (RefSeq) BAHD acyltransferase DCR (A)	BAHD acyltransferase [EC:2.3.1.-] | (RefSeq) BAHD acyltransferase DCR (A)
Cs02G01870	2.7528	2.3114	0.3286	5.1319	7.0025	5.0629	3.18894	0.00364127	At3g56200	--		K14207	solute carrier family 38 (sodium-coupled neutral amino acid transporter), member 2 | (RefSeq) amino acid transporter AVT6A-like (A)	solute carrier family 38 (sodium-coupled neutral amino acid transporter), member 2 | (RefSeq) amino acid transporter AVT6A-like (A)	solute carrier family 38 (sodium-coupled neutral amino acid transporter), member 2 | (RefSeq) amino acid transporter AVT6A-like (A)
Cs02G01871	6.0301	4.9359	5.2381	9.2479	8.4597	7.0408	1.52729	0.00066325	At3g56210	--		--
Cs02G01887	4.5172	6.8456	6.3331	3.05	1.6444	3.1441	0.442956	0.000731043	At1g72710	--		K02218	casein kinase 1 [EC:2.7.11.1] | (RefSeq) casein kinase I-like isoform X1 (A)	casein kinase 1 [EC:2.7.11.1] | (RefSeq) casein kinase I-like isoform X1 (A)	casein kinase 1 [EC:2.7.11.1] | (RefSeq) casein kinase I-like isoform X1 (A)
Cs02G01918	8.3402	6.0074	4.6165	11.9638	11.5224	8.6933	1.69686	0.00125568	At5g56740	--		K11303	histone acetyltransferase 1 [EC:2.3.1.48] | (RefSeq) histone acetyltransferase type B catalytic subunit (A)	histone acetyltransferase 1 [EC:2.3.1.48] | (RefSeq) histone acetyltransferase type B catalytic subunit (A)	histone acetyltransferase 1 [EC:2.3.1.48] | (RefSeq) histone acetyltransferase type B catalytic subunit (A)
Cs02G01999	89.2018	63.5342	78.6095	47.6387	48.1141	48.1024	0.62182	9.13922e-06	At3g24420	--		--
Cs02G02251	100.32	73.4005	61.4512	135.266	118.594	111.805	1.55488	0.000151539	At3g11400	--		K03248	translation initiation factor 3 subunit G | (RefSeq) eukaryotic translation initiation factor 3 subunit G-like (A)	translation initiation factor 3 subunit G | (RefSeq) eukaryotic translation initiation factor 3 subunit G-like (A)	translation initiation factor 3 subunit G | (RefSeq) eukaryotic translation initiation factor 3 subunit G-like (A)
Cs02G02256	0.7055	2.1091	2.2135	4.6332	4.3755	5.9865	2.98228	0.00113346	At5g58570	--		K11363	SAGA-associated factor 11 | (RefSeq) SAGA-associated factor 11 homolog (A)	SAGA-associated factor 11 | (RefSeq) SAGA-associated factor 11 homolog (A)	SAGA-associated factor 11 | (RefSeq) SAGA-associated factor 11 homolog (A)
Cs02G02312	10.7159	10.6917	7.9852	17.6661	16.9664	10.9147	1.5496	0.0039803	At2g44500	--		K23280	rhamnogalacturonan I rhamnosyltransferase [EC:2.4.1.351] | (RefSeq) rhamnogalacturonan I rhamnosyltransferase 1 (A)	rhamnogalacturonan I rhamnosyltransferase [EC:2.4.1.351] | (RefSeq) rhamnogalacturonan I rhamnosyltransferase 1 (A)	rhamnogalacturonan I rhamnosyltransferase [EC:2.4.1.351] | (RefSeq) rhamnogalacturonan I rhamnosyltransferase 1 (A)
Cs02G02351	84.39	69.7059	91.4026	41.3896	50.2919	49.8411	0.57647	3.54006e-06	At3g13510	--		--
Cs02G02570	6.4788	3.5501	5.8174	12.105	10.0955	8.938	1.96503	0.000204544	At5g27390	--		K17426	large subunit ribosomal protein L45 | (RefSeq) uncharacterized protein LOC108216037 isoform X1 (A)	large subunit ribosomal protein L45 | (RefSeq) uncharacterized protein LOC108216037 isoform X1 (A)	large subunit ribosomal protein L45 | (RefSeq) uncharacterized protein LOC108216037 isoform X1 (A)
Cs02G02615	11.6168	9.0844	10.8093	5.9568	5.9069	7.4226	0.612059	0.00056573	At1g60010	--		K24970	transcription factor 25 | (RefSeq) transcription factor 25 (A)	transcription factor 25 | (RefSeq) transcription factor 25 (A)	transcription factor 25 | (RefSeq) transcription factor 25 (A)
Cs02G02726	6.8557	4.4702	4.023	12.7303	8.4146	9.4058	1.99042	9.55403e-05	At1g18850	--		--
Cs03G00066	112.119	89.3219	113.719	49.6933	53.0389	56.0782	0.503904	1.89277e-11	At3g03870	--		--
Cs03G00076	49.855	68.1782	31.4	18.8008	25.7586	30.4917	0.502238	0.00193998	At2g23840	--		--
Cs03G00077	137.285	156.75	144.489	60.8884	86.3714	95.5451	0.553687	4.44456e-05	At4g32890	--		K21630	GATA-type zinc finger protein 1 | (RefSeq) GATA transcription factor 5-like isoform X1 (A)	GATA-type zinc finger protein 1 | (RefSeq) GATA transcription factor 5-like isoform X1 (A)	GATA-type zinc finger protein 1 | (RefSeq) GATA transcription factor 5-like isoform X1 (A)
Cs03G00104	12.3906	10.5828	9.432	5.6763	7.3914	6.9745	0.618483	0.00127813	At3g04090	--		K09875	aquaporin SIP | (RefSeq) aquaporin SIP1-2-like (A)	aquaporin SIP | (RefSeq) aquaporin SIP1-2-like (A)	aquaporin SIP | (RefSeq) aquaporin SIP1-2-like (A)
Cs03G00149	16.2499	14.6715	11.2071	22.7028	22.4163	19.0502	1.52318	0.000358531	At1g66070	--		K03245	translation initiation factor 3 subunit J | (RefSeq) eukaryotic translation initiation factor 3 subunit J-A-like (A)	translation initiation factor 3 subunit J | (RefSeq) eukaryotic translation initiation factor 3 subunit J-A-like (A)	translation initiation factor 3 subunit J | (RefSeq) eukaryotic translation initiation factor 3 subunit J-A-like (A)
Cs03G00190	26.1266	27.1072	19.6081	33.2068	41.2757	39.6642	1.56705	0.000107812	At2g21870	--		--
Cs03G00287	2.305	1.4566	1.416	3.0759	3.0808	2.9836	1.76535	0.00141877	At1g59540	--		K11498	centromeric protein E | (RefSeq) kinesin-like protein KIN-7N (A)	centromeric protein E | (RefSeq) kinesin-like protein KIN-7N (A)	centromeric protein E | (RefSeq) kinesin-like protein KIN-7N (A)
Cs03G00322	4.3493	5.3678	6.3234	1.7367	2.6499	3.4911	0.491113	0.00349123	At4g24230	--		K08762	diazepam-binding inhibitor (GABA receptor modulator, acyl-CoA-binding protein) | (RefSeq) ACBP-domain-containing protein (A)	diazepam-binding inhibitor (GABA receptor modulator, acyl-CoA-binding protein) | (RefSeq) ACBP-domain-containing protein (A)	diazepam-binding inhibitor (GABA receptor modulator, acyl-CoA-binding protein) | (RefSeq) ACBP-domain-containing protein (A)
Cs03G00376	11.0598	9.9564	7.9944	5.8488	6.6128	6.1026	0.639911	0.00073786	At2g40810	--		K22991	WD repeat-containing protein 45 | (RefSeq) autophagy-related protein 18d-like (A)	WD repeat-containing protein 45 | (RefSeq) autophagy-related protein 18d-like (A)	WD repeat-containing protein 45 | (RefSeq) autophagy-related protein 18d-like (A)
Cs03G00439	14.5294	8.4327	13.3909	28.9256	17.25	17.1972	1.74326	0.00311349	At3g22660	--		K14823	rRNA-processing protein EBP2 | (RefSeq) probable rRNA-processing protein EBP2 homolog (A)	rRNA-processing protein EBP2 | (RefSeq) probable rRNA-processing protein EBP2 homolog (A)	rRNA-processing protein EBP2 | (RefSeq) probable rRNA-processing protein EBP2 homolog (A)
Cs03G00556	8.4484	6.1253	7.1585	4.8224	4.6555	2.8527	0.567388	0.00188259	At5g60750	--		K07052	CAAX protease family protein | (RefSeq) uncharacterized protein LOC108227944 (A)	CAAX protease family protein | (RefSeq) uncharacterized protein LOC108227944 (A)	CAAX protease family protein | (RefSeq) uncharacterized protein LOC108227944 (A)
Cs03G00596	16.9511	24.5854	21.4731	11.0184	12.9976	10.3235	0.544988	0.00015963	At4g27900	--		K22377	E3 ubiquitin-protein ligase listerin [EC:2.3.2.27] | (RefSeq) hypothetical protein (A)	E3 ubiquitin-protein ligase listerin [EC:2.3.2.27] | (RefSeq) hypothetical protein (A)	E3 ubiquitin-protein ligase listerin [EC:2.3.2.27] | (RefSeq) hypothetical protein (A)
Cs03G00711	9.2803	7.6669	8.191	4.4021	5.7067	5.4171	0.617622	0.00153107	At5g16800	--		K22767	histone acetyltransferase MCC1 [EC:2.3.1.48] | (RefSeq) histone acetyltransferase MCC1-like (A)	histone acetyltransferase MCC1 [EC:2.3.1.48] | (RefSeq) histone acetyltransferase MCC1-like (A)	histone acetyltransferase MCC1 [EC:2.3.1.48] | (RefSeq) histone acetyltransferase MCC1-like (A)
Cs03G00718	13.5082	13.6665	10.3642	7.2096	7.2829	9.4214	0.637043	0.00257257	At1g32700	--		--
Cs03G00731	73.7921	55.5093	121.334	40.8855	45.0893	48.3741	0.536034	0.00230808	At1g64950	--		K24184	cytochrome P450 family 89 subfamily A [EC:1.14.-.-] | (RefSeq) cytochrome P450 89A2-like (A)	cytochrome P450 family 89 subfamily A [EC:1.14.-.-] | (RefSeq) cytochrome P450 89A2-like (A)	cytochrome P450 family 89 subfamily A [EC:1.14.-.-] | (RefSeq) cytochrome P450 89A2-like (A)
Cs03G00848	5.0216	5.6346	5.7868	9.9472	8.637	8.5498	1.65019	1.79062e-05	At2g41350	--		K16584	HAUS augmin-like complex subunit 1 | (RefSeq) AUGMIN subunit 1 (A)	HAUS augmin-like complex subunit 1 | (RefSeq) AUGMIN subunit 1 (A)	HAUS augmin-like complex subunit 1 | (RefSeq) AUGMIN subunit 1 (A)
Cs03G00882	13.4527	9.3147	9.2288	20.0567	15.0505	14.2874	1.54376	0.00130666	At1g80270	--		K17710	pentatricopeptide repeat domain-containing protein 1 | (RefSeq) pentatricopeptide repeat-containing protein At5g25630-like (A)	pentatricopeptide repeat domain-containing protein 1 | (RefSeq) pentatricopeptide repeat-containing protein At5g25630-like (A)	pentatricopeptide repeat domain-containing protein 1 | (RefSeq) pentatricopeptide repeat-containing protein At5g25630-like (A)
Cs03G00897	8.858	7.6698	9.1873	14.7833	12.7256	12.3865	1.55144	0.000319786	At1g14980	--		K04078	chaperonin GroES | (RefSeq) 10 kDa chaperonin-like (A)	chaperonin GroES | (RefSeq) 10 kDa chaperonin-like (A)	chaperonin GroES | (RefSeq) 10 kDa chaperonin-like (A)
Cs03G00997	5.9661	5.5705	4.8696	10.3917	8.6694	8.3923	1.67336	1.15954e-05	At5g06550	--		K11323	histone arginine demethylase JMJD6 [EC:1.14.11.-] | (RefSeq) predicted protein (A)	histone arginine demethylase JMJD6 [EC:1.14.11.-] | (RefSeq) predicted protein (A)	histone arginine demethylase JMJD6 [EC:1.14.11.-] | (RefSeq) predicted protein (A)
Cs03G01042	25.9482	29.6199	51.6238	17.113	17.2172	20.6796	0.51319	0.00163622	At3g11660	--		--
Cs03G01144	23.0029	26.9328	35.1695	17.0454	16.0382	16.1919	0.578995	0.000692176	At5g03530	--		K07910	Ras-related protein Rab-18 | (RefSeq) ras-related protein RABC2a-like (A)	Ras-related protein Rab-18 | (RefSeq) ras-related protein RABC2a-like (A)	Ras-related protein Rab-18 | (RefSeq) ras-related protein RABC2a-like (A)
Cs03G01228	6.1338	3.6643	2.9609	12.9378	7.9839	8.3067	2.29081	7.35605e-05	At3g09720	--		K14779	ATP-dependent RNA helicase DDX52/ROK1 [EC:3.6.4.13] | (RefSeq) DEAD-box ATP-dependent RNA helicase 57 (A)	ATP-dependent RNA helicase DDX52/ROK1 [EC:3.6.4.13] | (RefSeq) DEAD-box ATP-dependent RNA helicase 57 (A)	ATP-dependent RNA helicase DDX52/ROK1 [EC:3.6.4.13] | (RefSeq) DEAD-box ATP-dependent RNA helicase 57 (A)
Cs03G01243	2.1494	3.7149	4.5919	1.4205	1.4662	1.6602	0.434852	0.00260698	--	--		--
Cs03G01262	3.7105	4.0654	4.7846	1.9419	1.3863	2.1633	0.437204	0.000117166	--	--		--
Cs03G01366	6.5191	4.5778	7.0847	1.273	2.1508	2.9821	0.352329	0.000254725	--	--		--
Cs03G01376	4.4575	4.342	5.0253	2.9395	1.639	1.3357	0.427796	0.00226297	At3g15470	--		K20241	WD repeat-containing protein 44 | (RefSeq) WD repeat-containing protein 44-like (A)	WD repeat-containing protein 44 | (RefSeq) WD repeat-containing protein 44-like (A)	WD repeat-containing protein 44 | (RefSeq) WD repeat-containing protein 44-like (A)
Cs03G01399	15.2881	16.1714	17.3181	8.1075	9.0912	11.6285	0.590993	0.000500698	At5g46060	--		--
Cs03G01403	4.06	3.6755	3.0715	5.6856	4.8893	5.389	1.47718	0.00179677	At1g53200	--		K23164	reticulon-4-interacting protein 1, mitochondrial | (RefSeq) reticulon-4-interacting protein 1 homolog, mitochondrial-like (A)	reticulon-4-interacting protein 1, mitochondrial | (RefSeq) reticulon-4-interacting protein 1 homolog, mitochondrial-like (A)	reticulon-4-interacting protein 1, mitochondrial | (RefSeq) reticulon-4-interacting protein 1 homolog, mitochondrial-like (A)
Cs03G01434	12.3633	11.5253	12.8026	6.2832	7.8361	8.9083	0.627606	0.000792933	At1g29800	--		K20523	SH3 domain-containing YSC84-like protein 1 | (RefSeq) uncharacterized protein LOC108192764 (A)	SH3 domain-containing YSC84-like protein 1 | (RefSeq) uncharacterized protein LOC108192764 (A)	SH3 domain-containing YSC84-like protein 1 | (RefSeq) uncharacterized protein LOC108192764 (A)
Cs03G01518	7.9251	8.0463	9.4094	4.648	5.32	5.7401	0.618897	0.000898052	At1g04970	--		K05399	lipopolysaccharide-binding protein | (RefSeq) putative BPI/LBP family protein At1g04970 isoform X1 (A)	lipopolysaccharide-binding protein | (RefSeq) putative BPI/LBP family protein At1g04970 isoform X1 (A)	lipopolysaccharide-binding protein | (RefSeq) putative BPI/LBP family protein At1g04970 isoform X1 (A)
Cs03G01702	13.2642	10.2794	9.7363	20.3774	13.6508	15.6543	1.49287	0.00321961	At1g19580	--		K01726	gamma-carbonic anhydrase [EC:4.2.1.-] | (RefSeq) gamma carbonic anhydrase 1, mitochondrial-like (A)	gamma-carbonic anhydrase [EC:4.2.1.-] | (RefSeq) gamma carbonic anhydrase 1, mitochondrial-like (A)	gamma-carbonic anhydrase [EC:4.2.1.-] | (RefSeq) gamma carbonic anhydrase 1, mitochondrial-like (A)
Cs03G01719	20.2537	24.9577	30.6838	15.0471	13.6218	16.9523	0.601108	0.00343374	At5g54110	--		--
Cs03G01736	40.5566	21.6465	31.1693	56.2789	41.7407	49.7607	1.5827	0.00256111	At5g54580	--		K13195	cold-inducible RNA-binding protein | (RefSeq) organelle RRM domain-containing protein 6, chloroplastic (A)	cold-inducible RNA-binding protein | (RefSeq) organelle RRM domain-containing protein 6, chloroplastic (A)	cold-inducible RNA-binding protein | (RefSeq) organelle RRM domain-containing protein 6, chloroplastic (A)
Cs03G01789	22.6565	26.444	44.2708	8.626	7.8226	11.8336	0.3029	3.2467e-06	--	--		--
Cs03G01790	20.275	26.5746	20.8073	7.3128	6.7995	10.4042	0.362365	1.48149e-05	At4g04630	--		K20855	beta-1,3-galactosyltransferase 1/2/3/4/5/7/8 [EC:2.4.1.-] | (RefSeq) probable beta-1,3-galactosyltransferase 2 (A)	beta-1,3-galactosyltransferase 1/2/3/4/5/7/8 [EC:2.4.1.-] | (RefSeq) probable beta-1,3-galactosyltransferase 2 (A)	beta-1,3-galactosyltransferase 1/2/3/4/5/7/8 [EC:2.4.1.-] | (RefSeq) probable beta-1,3-galactosyltransferase 2 (A)
Cs03G01876	48.5986	42.273	45.3446	76.0617	73.1142	74.5374	1.64234	5.92541e-14	At3g14110	--		--
Cs03G01934	4.5459	3.1388	2.7921	7.0565	4.6882	5.7046	1.66552	0.00106204	At5g48120	--		K15075	DNA repair/transcription protein MET18/MMS19 | (RefSeq) MMS19 nucleotide excision repair protein homolog (A)	DNA repair/transcription protein MET18/MMS19 | (RefSeq) MMS19 nucleotide excision repair protein homolog (A)	DNA repair/transcription protein MET18/MMS19 | (RefSeq) MMS19 nucleotide excision repair protein homolog (A)
Cs03G02092	7.5833	4.7601	6.8059	13.5303	8.7164	10.9525	1.7337	0.00241923	At1g16790	--		K15032	mTERF domain-containing protein, mitochondrial | (RefSeq) uncharacterized protein LOC121765605 (A)	mTERF domain-containing protein, mitochondrial | (RefSeq) uncharacterized protein LOC121765605 (A)	mTERF domain-containing protein, mitochondrial | (RefSeq) uncharacterized protein LOC121765605 (A)
Cs03G02153	1.8694	1.16	1.4159	2.1386	2.341	2.7029	1.61575	0.00230522	At5g64010	--		--
Cs03G02166	18.2652	13.5339	12.4294	20.8672	24.8954	24.887	1.59738	2.15939e-05	At1g73230	--		K01527	nascent polypeptide-associated complex subunit beta | (RefSeq) nascent polypeptide-associated complex subunit beta-like (A)	nascent polypeptide-associated complex subunit beta | (RefSeq) nascent polypeptide-associated complex subunit beta-like (A)	nascent polypeptide-associated complex subunit beta | (RefSeq) nascent polypeptide-associated complex subunit beta-like (A)
Cs03G02327	77.355	56.7938	50.3684	107.132	87.954	87.8762	1.53353	0.000128019	At2g46290	--		K03246	translation initiation factor 3 subunit I | (RefSeq) eukaryotic translation initiation factor 3 subunit I-like (A)	translation initiation factor 3 subunit I | (RefSeq) eukaryotic translation initiation factor 3 subunit I-like (A)	translation initiation factor 3 subunit I | (RefSeq) eukaryotic translation initiation factor 3 subunit I-like (A)
Cs03G02336	4.8738	3.5666	2.4595	8.1866	5.1756	6.3153	1.80529	0.00150132	--	--		--
Cs03G02373	5.2873	6.5773	6.5959	2.6883	3.2676	4.4555	0.563983	0.00280004	At3g18440	--		K03695	ATP-dependent Clp protease ATP-binding subunit ClpB | (RefSeq) chaperone protein ClpB1-like (A)	ATP-dependent Clp protease ATP-binding subunit ClpB | (RefSeq) chaperone protein ClpB1-like (A)	ATP-dependent Clp protease ATP-binding subunit ClpB | (RefSeq) chaperone protein ClpB1-like (A)
Cs03G02533	57.9744	41.0495	31.3058	122.449	82.3486	80.4903	2.18897	2.14405e-06	At1g25260	--		K14815	mRNA turnover protein 4 | (RefSeq) mRNA turnover protein 4 homolog (A)	mRNA turnover protein 4 | (RefSeq) mRNA turnover protein 4 homolog (A)	mRNA turnover protein 4 | (RefSeq) mRNA turnover protein 4 homolog (A)
Cs03G02574	15.3972	12.7837	12.8505	21.5866	20.4329	24.6265	1.62427	1.77463e-05	At5g40080	--		K17422	large subunit ribosomal protein L41 | (RefSeq) 39S ribosomal protein L41-A, mitochondrial-like (A)	large subunit ribosomal protein L41 | (RefSeq) 39S ribosomal protein L41-A, mitochondrial-like (A)	large subunit ribosomal protein L41 | (RefSeq) 39S ribosomal protein L41-A, mitochondrial-like (A)
Cs03G02596	137.299	105.968	138.637	213.508	181.169	174.332	1.48993	0.000108855	At5g17710	--		K03687	molecular chaperone GrpE | (RefSeq) protein GrpE-like (A)	molecular chaperone GrpE | (RefSeq) protein GrpE-like (A)	molecular chaperone GrpE | (RefSeq) protein GrpE-like (A)
Cs03G02607	6.5464	4.3699	2.7204	13.4635	15.1494	12.0817	2.9842	1.27991e-08	At3g03720	--		K13863	solute carrier family 7 (cationic amino acid transporter), member 1 | (RefSeq) cationic amino acid transporter 4, vacuolar-like (A)	solute carrier family 7 (cationic amino acid transporter), member 1 | (RefSeq) cationic amino acid transporter 4, vacuolar-like (A)	solute carrier family 7 (cationic amino acid transporter), member 1 | (RefSeq) cationic amino acid transporter 4, vacuolar-like (A)
Cs03G02660	11.7176	11.9946	15.4812	8.0168	7.4893	9.0045	0.625376	0.000782634	At2g35940	--		--
Cs03G02665	51.977	41.9409	69.1193	30.8297	28.4234	37.312	0.592289	0.00139427	At3g11660	--		--
Cs03G02666	3.7231	3.8878	7.2558	2.2522	2.5372	2.1315	0.46553	0.00144582	At3g11660	--		--
Cs03G02759	8.6818	10.8446	6.5668	19.3769	13.1701	13.0052	1.74575	0.00409028	At2g47420	--		K14191	18S rRNA (adenine1779-N6/adenine1780-N6)-dimethyltransferase [EC:2.1.1.183] | (RefSeq) ribosomal RNA small subunit methyltransferase-like (A)	18S rRNA (adenine1779-N6/adenine1780-N6)-dimethyltransferase [EC:2.1.1.183] | (RefSeq) ribosomal RNA small subunit methyltransferase-like (A)	18S rRNA (adenine1779-N6/adenine1780-N6)-dimethyltransferase [EC:2.1.1.183] | (RefSeq) ribosomal RNA small subunit methyltransferase-like (A)
Cs03G02949	9.8026	7.452	8.973	15.0478	14.5602	10.5793	1.53225	0.00307564	At2g44820	--		--
Cs03G02967	269.144	232.817	202.324	355.692	344.573	348.229	1.48874	2.79933e-08	At3g10450	--		K16296	serine carboxypeptidase-like clade I [EC:3.4.16.-] | (RefSeq) serine carboxypeptidase-like 13 (A)	serine carboxypeptidase-like clade I [EC:3.4.16.-] | (RefSeq) serine carboxypeptidase-like 13 (A)	serine carboxypeptidase-like clade I [EC:3.4.16.-] | (RefSeq) serine carboxypeptidase-like 13 (A)
Cs03G03153	10.7324	9.8378	13.1786	6.2772	4.1206	5.8993	0.482894	0.000691368	At5g35200	--		K20043	clathrin coat assembly protein AP180 | (RefSeq) putative clathrin assembly protein At5g35200 isoform X1 (A)	clathrin coat assembly protein AP180 | (RefSeq) putative clathrin assembly protein At5g35200 isoform X1 (A)	clathrin coat assembly protein AP180 | (RefSeq) putative clathrin assembly protein At5g35200 isoform X1 (A)
Cs03G03295	49.6809	46.5449	57.3837	19.7539	27.865	32.6898	0.522811	5.69267e-05	At3g22970	--		--
Cs03G03320	14.858	12.3586	9.2844	21.3592	16.2524	18.6057	1.54016	0.0034446	At4g26810	--		K15223	upstream activation factor subunit UAF30 | (RefSeq) upstream activation factor subunit spp27 (A)	upstream activation factor subunit UAF30 | (RefSeq) upstream activation factor subunit spp27 (A)	upstream activation factor subunit UAF30 | (RefSeq) upstream activation factor subunit spp27 (A)
Cs03G03396	15.8405	11.0658	9.2309	25.6367	16.3152	18.9588	1.68554	0.00109513	At1g31660	--		K14797	essential nuclear protein 1 | (RefSeq) bystin-like (A)	essential nuclear protein 1 | (RefSeq) bystin-like (A)	essential nuclear protein 1 | (RefSeq) bystin-like (A)
Cs04G00017	68.8041	79.7562	73.9524	41.8161	46.0815	54.3855	0.639438	0.000228473	At3g10130	--		--
Cs04G00091	16.5425	12.4317	11.9136	22.9741	16.7418	21.2151	1.4902	0.00260966	At2g42780	--		K15077	elongin-A | (RefSeq) transcription elongation factor B polypeptide 3-like (A)	elongin-A | (RefSeq) transcription elongation factor B polypeptide 3-like (A)	elongin-A | (RefSeq) transcription elongation factor B polypeptide 3-like (A)
Cs04G00210	7.7672	7.3784	5.5671	3.9827	4.072	4.9542	0.628064	0.000907289	At4g26700	--		K17275	plastin-1 | (RefSeq) fimbrin-1-like (A)	plastin-1 | (RefSeq) fimbrin-1-like (A)	plastin-1 | (RefSeq) fimbrin-1-like (A)
Cs04G00330	5.3384	3.8759	3.1031	6.4145	6.8055	8.974	1.80184	0.000415993	--	--		--
Cs04G00384	16.5726	11.1908	13.3452	25.9668	18.7309	21.2502	1.60424	0.000256101	Hs10092627	--		K11806	DDB1- and CUL4-associated factor 13 | (RefSeq) DDB1- and CUL4-associated factor 13 (A)	DDB1- and CUL4-associated factor 13 | (RefSeq) DDB1- and CUL4-associated factor 13 (A)	DDB1- and CUL4-associated factor 13 | (RefSeq) DDB1- and CUL4-associated factor 13 (A)
Cs04G00447	33.67	41.1474	53.7	19.7863	23.3304	29.8612	0.567845	0.00290365	At4g28240	--		--
Cs04G00457	13.4901	14.2483	13.766	7.966	7.505	8.7714	0.584092	6.20792e-07	At4g03260	--		--
Cs04G00548	40.6399	37.0123	26.8179	77.9429	65.9095	63.0253	1.98026	1.30463e-06	At1g78240	--		K23870	putative pectin methyltransferase [EC:2.1.1.-] | (RefSeq) probable pectin methyltransferase QUA2 (A)	putative pectin methyltransferase [EC:2.1.1.-] | (RefSeq) probable pectin methyltransferase QUA2 (A)	putative pectin methyltransferase [EC:2.1.1.-] | (RefSeq) probable pectin methyltransferase QUA2 (A)
Cs04G00565	2.1437	1.2942	1.9192	5.0193	3.3032	2.8052	2.07719	0.0010324	Hs13654276	--		K00777	queuine tRNA-ribosyltransferase catalytic subunit [EC:2.4.2.64] | (RefSeq) queuine tRNA-ribosyltransferase-like (A)	queuine tRNA-ribosyltransferase catalytic subunit [EC:2.4.2.64] | (RefSeq) queuine tRNA-ribosyltransferase-like (A)	queuine tRNA-ribosyltransferase catalytic subunit [EC:2.4.2.64] | (RefSeq) queuine tRNA-ribosyltransferase-like (A)
Cs04G00765	0.9638	0.5553	0.7055	1.8947	1.4823	1.2295	2.07071	0.000950098	At5g09840	--		K17573	meiosis arrest female protein 1 | (RefSeq) uncharacterized LOC101513253 (A)	meiosis arrest female protein 1 | (RefSeq) uncharacterized LOC101513253 (A)	meiosis arrest female protein 1 | (RefSeq) uncharacterized LOC101513253 (A)
Cs04G00787	140.667	109.338	88.256	216.326	183.176	155.559	1.64093	0.000120403	At1g73230	--		K01527	nascent polypeptide-associated complex subunit beta | (RefSeq) nascent polypeptide-associated complex subunit beta-like (A)	nascent polypeptide-associated complex subunit beta | (RefSeq) nascent polypeptide-associated complex subunit beta-like (A)	nascent polypeptide-associated complex subunit beta | (RefSeq) nascent polypeptide-associated complex subunit beta-like (A)
Cs04G00810	19.9593	22.2413	14.6252	38.8069	37.1913	35.7128	1.96585	2.12365e-06	At4g09730	--		--
Cs04G00824	12.1203	8.7019	8.4646	21.0688	18.8152	20.834	2.07322	4.8686e-09	At1g34060_1	--		K15111	solute carrier family 25 (mitochondrial S-adenosylmethionine transporter), member 26 | (RefSeq) S-adenosylmethionine carrier 1, chloroplastic/mitochondrial-like isoform X1 (A)	solute carrier family 25 (mitochondrial S-adenosylmethionine transporter), member 26 | (RefSeq) S-adenosylmethionine carrier 1, chloroplastic/mitochondrial-like isoform X1 (A)	solute carrier family 25 (mitochondrial S-adenosylmethionine transporter), member 26 | (RefSeq) S-adenosylmethionine carrier 1, chloroplastic/mitochondrial-like isoform X1 (A)
Cs04G00910	9.0141	7.3151	5.7892	13.9192	10.548	11.8916	1.64383	0.000148729	At1g22660	--		K00974	tRNA nucleotidyltransferase (CCA-adding enzyme) [EC:2.7.7.72 3.1.3.- 3.1.4.-] | (RefSeq) predicted protein (A)	tRNA nucleotidyltransferase (CCA-adding enzyme) [EC:2.7.7.72 3.1.3.- 3.1.4.-] | (RefSeq) predicted protein (A)	tRNA nucleotidyltransferase (CCA-adding enzyme) [EC:2.7.7.72 3.1.3.- 3.1.4.-] | (RefSeq) predicted protein (A)
Cs04G00954	4.4977	4.9833	4.771	2.2899	1.5457	3.1905	0.49299	0.000756161	At2g24720	--		K05387	glutamate receptor, ionotropic, plant | (RefSeq) glutamate receptor 2.7-like (A)	glutamate receptor, ionotropic, plant | (RefSeq) glutamate receptor 2.7-like (A)	glutamate receptor, ionotropic, plant | (RefSeq) glutamate receptor 2.7-like (A)
Cs04G01043	48.4686	46.015	56.8902	28.3372	24.7098	33.0699	0.568902	8.2375e-06	At1g73760	--		K22753	E3 ubiquitin-protein ligase RNF6 [EC:2.3.2.27] | (RefSeq) probable E3 ubiquitin-protein ligase RHG1A (A)	E3 ubiquitin-protein ligase RNF6 [EC:2.3.2.27] | (RefSeq) probable E3 ubiquitin-protein ligase RHG1A (A)	E3 ubiquitin-protein ligase RNF6 [EC:2.3.2.27] | (RefSeq) probable E3 ubiquitin-protein ligase RHG1A (A)
Cs04G01069	41.354	49.2413	58.223	24.9911	26.7845	38.3525	0.605625	0.00385774	At1g68660	--		K06891	ATP-dependent Clp protease adaptor protein ClpS | (RefSeq) ATP-dependent Clp protease adapter protein CLPS1, chloroplastic-like (A)	ATP-dependent Clp protease adaptor protein ClpS | (RefSeq) ATP-dependent Clp protease adapter protein CLPS1, chloroplastic-like (A)	ATP-dependent Clp protease adaptor protein ClpS | (RefSeq) ATP-dependent Clp protease adapter protein CLPS1, chloroplastic-like (A)
Cs04G01110	21.3511	22.1416	20.1386	8.3146	12.3806	13.5544	0.538251	8.44958e-05	At5g60850	--		K20043	clathrin coat assembly protein AP180 | (RefSeq) putative clathrin assembly protein At5g35200 (A)	clathrin coat assembly protein AP180 | (RefSeq) putative clathrin assembly protein At5g35200 (A)	clathrin coat assembly protein AP180 | (RefSeq) putative clathrin assembly protein At5g35200 (A)
Cs04G01134	7.8093	6.7637	6.5429	3.7838	4.8976	4.0332	0.602134	0.000843291	At5g66050	--		K08999	uncharacterized protein | (RefSeq) bifunctional nuclease 2 isoform X1 (A)	uncharacterized protein | (RefSeq) bifunctional nuclease 2 isoform X1 (A)	uncharacterized protein | (RefSeq) bifunctional nuclease 2 isoform X1 (A)
Cs04G01185	9.1126	15.5766	8.3482	4.4798	1.8639	3.5671	0.299987	1.18606e-05	At1g77380	--		K24917	amino acid permease | (RefSeq) amino acid permease 3-like (A)	amino acid permease | (RefSeq) amino acid permease 3-like (A)	amino acid permease | (RefSeq) amino acid permease 3-like (A)
Cs04G01768	71.8722	62.4547	84.1146	49.5095	42.2669	44.2659	0.622786	0.000199853	At4g38580	--		K10752	histone-binding protein RBBP4 | (RefSeq) LOW QUALITY PROTEIN: WD-40 repeat-containing protein MSI3 (A)	histone-binding protein RBBP4 | (RefSeq) LOW QUALITY PROTEIN: WD-40 repeat-containing protein MSI3 (A)	histone-binding protein RBBP4 | (RefSeq) LOW QUALITY PROTEIN: WD-40 repeat-containing protein MSI3 (A)
Cs04G01792	2.1814	1.8274	1.7534	0.9022	0.9442	1.2498	0.537329	0.00100368	At1g65810	--		K10706	senataxin [EC:5.6.2.-] | (RefSeq) uncharacterized LOC100262126 (A)	senataxin [EC:5.6.2.-] | (RefSeq) uncharacterized LOC100262126 (A)	senataxin [EC:5.6.2.-] | (RefSeq) uncharacterized LOC100262126 (A)
Cs04G01841	49.0863	45.4447	43.2572	80.8212	61.3197	76.9364	1.58996	3.78346e-06	At3g57450	--		--
Cs04G02084	78.5257	55.3095	47.8708	118.265	89.8097	87.6571	1.62753	0.000210906	At5g14040	--		K15102	solute carrier family 25 (mitochondrial phosphate transporter), member 3 | (RefSeq) mitochondrial phosphate carrier protein 3, mitochondrial-like (A)	solute carrier family 25 (mitochondrial phosphate transporter), member 3 | (RefSeq) mitochondrial phosphate carrier protein 3, mitochondrial-like (A)	solute carrier family 25 (mitochondrial phosphate transporter), member 3 | (RefSeq) mitochondrial phosphate carrier protein 3, mitochondrial-like (A)
Cs04G02108	24.7918	23.0606	28.158	44.3549	34.3314	34.9621	1.49517	0.000589863	At3g01800	--		K02838	ribosome recycling factor | (RefSeq) ribosome-recycling factor (A)	ribosome recycling factor | (RefSeq) ribosome-recycling factor (A)	ribosome recycling factor | (RefSeq) ribosome-recycling factor (A)
Cs04G02218	23.0506	18.0261	14.3493	34.2715	25.8497	24.7736	1.53168	0.00138165	At3g19130	--		K13201	nucleolysin TIA-1/TIAR | (RefSeq) RNA-binding domain-containing protein (A)	nucleolysin TIA-1/TIAR | (RefSeq) RNA-binding domain-containing protein (A)	nucleolysin TIA-1/TIAR | (RefSeq) RNA-binding domain-containing protein (A)
Cs04G02227	88.515	91.7476	133.782	61.6789	56.5248	72.6204	0.607634	0.00216801	--	--		--
Cs04G02263	22.1051	17.6753	15.3141	8.3853	10.6323	11.7312	0.55811	7.237e-05	At4g34590	--		--
Cs04G02321	29.8735	26.764	24.4954	48.5303	41.5507	42.2032	1.63046	4.12982e-07	At3g01130	--		K18586	ubiquinone biosynthesis protein COQ4 | (RefSeq) LOW QUALITY PROTEIN: ubiquinone biosynthesis protein COQ4 homolog, mitochondrial-like (A)	ubiquinone biosynthesis protein COQ4 | (RefSeq) LOW QUALITY PROTEIN: ubiquinone biosynthesis protein COQ4 homolog, mitochondrial-like (A)	ubiquinone biosynthesis protein COQ4 | (RefSeq) LOW QUALITY PROTEIN: ubiquinone biosynthesis protein COQ4 homolog, mitochondrial-like (A)
Cs04G02394	27.68	23.7919	19.4245	39.5736	35.9912	38.4365	1.608	6.30483e-07	At4g20120	--		K00592	[ribulose-bisphosphate carboxylase]/[fructose-bisphosphate aldolase]-lysine N-methyltransferase [EC:2.1.1.127 2.1.1.259] | (RefSeq) ribulose-1,5 bisphosphate carboxylase/oxygenase large subunit N-methyltransferase, chloroplastic (A)	[ribulose-bisphosphate carboxylase]/[fructose-bisphosphate aldolase]-lysine N-methyltransferase [EC:2.1.1.127 2.1.1.259] | (RefSeq) ribulose-1,5 bisphosphate carboxylase/oxygenase large subunit N-methyltransferase, chloroplastic (A)	[ribulose-bisphosphate carboxylase]/[fructose-bisphosphate aldolase]-lysine N-methyltransferase [EC:2.1.1.127 2.1.1.259] | (RefSeq) ribulose-1,5 bisphosphate carboxylase/oxygenase large subunit N-methyltransferase, chloroplastic (A)
Cs04G02436	12.3358	8.8431	8.1591	19.1312	14.3236	13.671	1.60631	0.000747142	Hs7705437	--		K15032	mTERF domain-containing protein, mitochondrial | (RefSeq) uncharacterized protein LOC108203984 (A)	mTERF domain-containing protein, mitochondrial | (RefSeq) uncharacterized protein LOC108203984 (A)	mTERF domain-containing protein, mitochondrial | (RefSeq) uncharacterized protein LOC108203984 (A)
Cs04G02472	2.7964	3.2663	4.1424	1.8664	2.0634	1.8715	0.568471	0.00314647	At2g38970	--		K17302	coatomer subunit beta' | (RefSeq) uncharacterized protein LOC123140106 (A)	coatomer subunit beta' | (RefSeq) uncharacterized protein LOC123140106 (A)	coatomer subunit beta' | (RefSeq) uncharacterized protein LOC123140106 (A)
Cs04G02740	6.4053	5.0465	4.3496	10.6856	6.9618	7.8584	1.61415	0.00412269	--	--		--
Cs04G02764	23.6379	23.921	27.2273	15.773	14.1336	18.1983	0.643232	0.000247385	At5g58950	--		K04427	mitogen-activated protein kinase kinase kinase 7 [EC:2.7.11.25] | (RefSeq) serine/threonine-protein kinase HT1-like (A)	mitogen-activated protein kinase kinase kinase 7 [EC:2.7.11.25] | (RefSeq) serine/threonine-protein kinase HT1-like (A)	mitogen-activated protein kinase kinase kinase 7 [EC:2.7.11.25] | (RefSeq) serine/threonine-protein kinase HT1-like (A)
Cs04G02931	20.1719	16.6049	12.8056	2.4072	4.9739	6.5922	0.28182	1.14419e-06	At1g61930	--		K20855	beta-1,3-galactosyltransferase 1/2/3/4/5/7/8 [EC:2.4.1.-] | (RefSeq) probable beta-1,3-galactosyltransferase 2 (A)	beta-1,3-galactosyltransferase 1/2/3/4/5/7/8 [EC:2.4.1.-] | (RefSeq) probable beta-1,3-galactosyltransferase 2 (A)	beta-1,3-galactosyltransferase 1/2/3/4/5/7/8 [EC:2.4.1.-] | (RefSeq) probable beta-1,3-galactosyltransferase 2 (A)
Cs04G02983	5.539	5.2405	4.7074	12.8105	7.699	9.2561	1.92199	0.000188745	At4g32610	--		K15414	complement component 1 Q subcomponent-binding protein, mitochondrial | (RefSeq) hypothetical protein (A)	complement component 1 Q subcomponent-binding protein, mitochondrial | (RefSeq) hypothetical protein (A)	complement component 1 Q subcomponent-binding protein, mitochondrial | (RefSeq) hypothetical protein (A)
Cs04G03128	3.3097	2.2927	2.0715	6.3879	4.6023	4.2741	1.98912	0.000274692	At1g60960	--		K14709	solute carrier family 39 (zinc transporter), member 1/2/3 | (RefSeq) zinc transporter 4, chloroplastic-like isoform X1 (A)	solute carrier family 39 (zinc transporter), member 1/2/3 | (RefSeq) zinc transporter 4, chloroplastic-like isoform X1 (A)	solute carrier family 39 (zinc transporter), member 1/2/3 | (RefSeq) zinc transporter 4, chloroplastic-like isoform X1 (A)
Cs04G03174	21.8966	15.0125	13.6697	10.7324	8.6712	10.8808	0.598757	0.00125337	At1g52190	--		K14638	solute carrier family 15 (peptide/histidine transporter), member 3/4 | (RefSeq) protein NRT1/ PTR FAMILY 1.2-like (A)	solute carrier family 15 (peptide/histidine transporter), member 3/4 | (RefSeq) protein NRT1/ PTR FAMILY 1.2-like (A)	solute carrier family 15 (peptide/histidine transporter), member 3/4 | (RefSeq) protein NRT1/ PTR FAMILY 1.2-like (A)
Cs04G03185	0.8884	1.814	1.1176	4.188	2.1887	2.8959	2.42738	0.00205686	At2g25740_1	--		--
Cs04G03251	126.643	99.4969	150.652	223.287	182.007	167.603	1.52046	0.00163301	At4g16830	--		K13199	plasminogen activator inhibitor 1 RNA-binding protein | (RefSeq) RNA-binding protein FUS-like (A)	plasminogen activator inhibitor 1 RNA-binding protein | (RefSeq) RNA-binding protein FUS-like (A)	plasminogen activator inhibitor 1 RNA-binding protein | (RefSeq) RNA-binding protein FUS-like (A)
Cs04G03278	1.563	2.343	1.7174	7.0521	8.4359	4.7648	3.60152	1.52836e-06	At5g10580	--		K22736	vacuolar iron transporter family protein | (RefSeq) vacuolar iron transporter homolog 3-like isoform X1 (A)	vacuolar iron transporter family protein | (RefSeq) vacuolar iron transporter homolog 3-like isoform X1 (A)	vacuolar iron transporter family protein | (RefSeq) vacuolar iron transporter homolog 3-like isoform X1 (A)
Cs04G03329	54.7424	127.268	187.664	42.9844	27.3448	51.5007	0.32956	0.000242908	--	--		--
Cs04G03390	9.4983	7.9096	7.6623	17.8187	12.5237	11.6859	1.67642	0.000202532	At4g34910	--		K14810	ATP-dependent RNA helicase DDX56/DBP9 [EC:3.6.4.13] | (RefSeq) DEAD-box ATP-dependent RNA helicase 16 (A)	ATP-dependent RNA helicase DDX56/DBP9 [EC:3.6.4.13] | (RefSeq) DEAD-box ATP-dependent RNA helicase 16 (A)	ATP-dependent RNA helicase DDX56/DBP9 [EC:3.6.4.13] | (RefSeq) DEAD-box ATP-dependent RNA helicase 16 (A)
Cs04G03450	3.8558	2.4232	4.2843	1.1526	0.6391	1.1668	0.280073	3.21917e-07	At3g25290	--		K08287	dual-specificity kinase [EC:2.7.12.1] | (RefSeq) serine/threonine-protein kinase AFC2-like (A)	dual-specificity kinase [EC:2.7.12.1] | (RefSeq) serine/threonine-protein kinase AFC2-like (A)	dual-specificity kinase [EC:2.7.12.1] | (RefSeq) serine/threonine-protein kinase AFC2-like (A)
Cs05G00047	16.0024	18.5961	18.8895	9.0147	12.8561	12.0654	0.634464	0.00249271	At5g02230	--		K07025	putative hydrolase of the HAD superfamily | (RefSeq) suppressor of disruption of TFIIS (A)	putative hydrolase of the HAD superfamily | (RefSeq) suppressor of disruption of TFIIS (A)	putative hydrolase of the HAD superfamily | (RefSeq) suppressor of disruption of TFIIS (A)
Cs05G00056	6.4531	6.3949	7.9642	3.5995	3.8963	5.1026	0.605337	0.00416121	At2g28930	--		K00924	kinase [EC:2.7.1.-] | (RefSeq) probable serine/threonine-protein kinase PBL1 isoform X1 (A)	kinase [EC:2.7.1.-] | (RefSeq) probable serine/threonine-protein kinase PBL1 isoform X1 (A)	kinase [EC:2.7.1.-] | (RefSeq) probable serine/threonine-protein kinase PBL1 isoform X1 (A)
Cs05G00084	34.7846	25.6064	16.4772	47.8027	43.7742	41.2076	1.72743	0.000738608	At2g17240	--		--
Cs05G00159	313.279	216.203	179.489	410.234	332.782	332.293	1.51672	0.00164607	At3g51800	--		--
Cs05G00188	25.0188	19.8638	35.6011	14.4604	13.6295	10.5487	0.48008	0.000526108	At2g38090	--		K17613	calcineurin-binding protein cabin-1 | (RefSeq) hypothetical protein (A)	calcineurin-binding protein cabin-1 | (RefSeq) hypothetical protein (A)	calcineurin-binding protein cabin-1 | (RefSeq) hypothetical protein (A)
Cs05G00248	10.635	9.0678	9.5738	16.0569	13.3599	13.6727	1.47181	1.31311e-05	At2g19870	--		K15507	21S rRNA (GM2251-2'-O)-methyltransferase [EC:2.1.1.-] | (RefSeq) uncharacterized tRNA/rRNA methyltransferase MSMEG_6073/MSMEI_5913 isoform X1 (A)	21S rRNA (GM2251-2'-O)-methyltransferase [EC:2.1.1.-] | (RefSeq) uncharacterized tRNA/rRNA methyltransferase MSMEG_6073/MSMEI_5913 isoform X1 (A)	21S rRNA (GM2251-2'-O)-methyltransferase [EC:2.1.1.-] | (RefSeq) uncharacterized tRNA/rRNA methyltransferase MSMEG_6073/MSMEI_5913 isoform X1 (A)
Cs05G00329	66.7361	93.2374	87.8993	44.2802	54.7	47.3181	0.590215	0.000391495	At1g22640	--		K09422	transcription factor MYB, plant | (RefSeq) myb-related protein 308-like (A)	transcription factor MYB, plant | (RefSeq) myb-related protein 308-like (A)	transcription factor MYB, plant | (RefSeq) myb-related protein 308-like (A)
Cs05G00373	11.3531	8.8819	7.487	23.2399	16.6203	15.1728	1.98517	0.000861552	--	--		K14794	ribosomal RNA-processing protein 12 | (RefSeq) RRP12-like protein (A)	ribosomal RNA-processing protein 12 | (RefSeq) RRP12-like protein (A)	ribosomal RNA-processing protein 12 | (RefSeq) RRP12-like protein (A)
Cs05G00374	17.2455	13.0414	12.2381	27.9372	19.9544	19.4733	1.58412	0.000339005	At2g34350_2	--		K14794	ribosomal RNA-processing protein 12 | (RefSeq) RRP12-like protein (A)	ribosomal RNA-processing protein 12 | (RefSeq) RRP12-like protein (A)	ribosomal RNA-processing protein 12 | (RefSeq) RRP12-like protein (A)
Cs05G00390	3.6708	4.0079	3.0984	1.7992	1.5815	1.4743	0.450492	4.10557e-06	At2g40460	--		K14638	solute carrier family 15 (peptide/histidine transporter), member 3/4 | (RefSeq) protein NRT1/ PTR FAMILY 5.2 (A)	solute carrier family 15 (peptide/histidine transporter), member 3/4 | (RefSeq) protein NRT1/ PTR FAMILY 5.2 (A)	solute carrier family 15 (peptide/histidine transporter), member 3/4 | (RefSeq) protein NRT1/ PTR FAMILY 5.2 (A)
Cs05G00398	62.7368	76.0447	89.4462	36.7213	39.9208	48.0467	0.546335	5.94461e-05	At3g10980_2	--		--
Cs05G00423	16.7507	15.3435	15.0703	7.6714	5.1295	6.8814	0.417312	2.3897e-10	At2g40130	--		K03695	ATP-dependent Clp protease ATP-binding subunit ClpB | (RefSeq) chaperone protein ClpB1-like (A)	ATP-dependent Clp protease ATP-binding subunit ClpB | (RefSeq) chaperone protein ClpB1-like (A)	ATP-dependent Clp protease ATP-binding subunit ClpB | (RefSeq) chaperone protein ClpB1-like (A)
Cs05G00424	8.0646	7.8563	6.5498	4.2304	3.4726	3.2259	0.486362	2.78755e-06	At2g29970	--		K03695	ATP-dependent Clp protease ATP-binding subunit ClpB | (RefSeq) chaperone protein ClpB1 isoform X1 (A)	ATP-dependent Clp protease ATP-binding subunit ClpB | (RefSeq) chaperone protein ClpB1 isoform X1 (A)	ATP-dependent Clp protease ATP-binding subunit ClpB | (RefSeq) chaperone protein ClpB1 isoform X1 (A)
Cs05G00498	6.4127	4.7116	2.8349	8.8058	9.7115	11.6416	2.1605	7.44849e-05	At2g39650	--		--
Cs05G00545	4.9202	4.0584	2.1081	10.6239	6.8913	6.7435	2.18809	0.00104772	At5g13680	--		K11373	elongator complex protein 1 | (RefSeq) elongator complex protein 1 (A)	elongator complex protein 1 | (RefSeq) elongator complex protein 1 (A)	elongator complex protein 1 | (RefSeq) elongator complex protein 1 (A)
Cs05G00652	15.9655	11.2242	20.0152	7.6506	3.8744	4.3464	0.336224	3.59231e-06	At4g16560_1	--		K22683	aspartyl protease family protein [EC:3.4.23.-] | (Kazusa) Lj2g3v1172480.1; - (A)	aspartyl protease family protein [EC:3.4.23.-] | (Kazusa) Lj2g3v1172480.1; - (A)	aspartyl protease family protein [EC:3.4.23.-] | (Kazusa) Lj2g3v1172480.1; - (A)
Cs05G00657	3.3051	3.2899	3.9288	2.3232	1.8277	1.9236	0.577215	0.000896284	At5g47580	--		--
Cs05G00863	23.4	18.54	21.0494	26.4404	47.1527	27.8683	1.61077	0.00334274	At3g22370	--		K17893	ubiquinol oxidase [EC:1.10.3.11] | (RefSeq) ubiquinol oxidase 2, mitochondrial-like (A)	ubiquinol oxidase [EC:1.10.3.11] | (RefSeq) ubiquinol oxidase 2, mitochondrial-like (A)	ubiquinol oxidase [EC:1.10.3.11] | (RefSeq) ubiquinol oxidase 2, mitochondrial-like (A)
Cs05G01027	5.4906	3.7222	2.6241	7.4654	5.9414	6.6653	1.69572	0.00363888	At1g61800	--		K15283	solute carrier family 35, member E1 | (RefSeq) glucose-6-phosphate/phosphate translocator 2, chloroplastic-like (A)	solute carrier family 35, member E1 | (RefSeq) glucose-6-phosphate/phosphate translocator 2, chloroplastic-like (A)	solute carrier family 35, member E1 | (RefSeq) glucose-6-phosphate/phosphate translocator 2, chloroplastic-like (A)
Cs05G01100	1.2643	4.1715	1.7506	7.5233	4.9777	6.8569	2.69369	0.00265244	At5g06770	--		K14774	U3 small nucleolar RNA-associated protein 25 | (RefSeq) U3 small nucleolar RNA-associated protein 25 isoform X1 (A)	U3 small nucleolar RNA-associated protein 25 | (RefSeq) U3 small nucleolar RNA-associated protein 25 isoform X1 (A)	U3 small nucleolar RNA-associated protein 25 | (RefSeq) U3 small nucleolar RNA-associated protein 25 isoform X1 (A)
Cs05G01163	5.1839	3.7062	0.566	33.4865	24.4329	5.4681	6.70334	0.000141929	At1g55320	--		K15164	mediator of RNA polymerase II transcription subunit 13 | (RefSeq) mediator of RNA polymerase II transcription subunit 13 (A)	mediator of RNA polymerase II transcription subunit 13 | (RefSeq) mediator of RNA polymerase II transcription subunit 13 (A)	mediator of RNA polymerase II transcription subunit 13 | (RefSeq) mediator of RNA polymerase II transcription subunit 13 (A)
Cs05G01379	31.0006	25.1399	26.4195	53.9973	41.9526	44.3403	1.69925	3.60818e-08	At5g46580	--		--
Cs05G01427	14.4015	10.492	9.2399	29.5733	17.7828	18.0958	1.91753	0.000177095	At1g65030	--		K14830	protein MAK11 | (RefSeq) p21-activated protein kinase-interacting protein 1-like (A)	protein MAK11 | (RefSeq) p21-activated protein kinase-interacting protein 1-like (A)	protein MAK11 | (RefSeq) p21-activated protein kinase-interacting protein 1-like (A)
Cs05G01543	8.5889	5.28	7.7265	11.7807	10.1203	11.3693	1.54062	0.00190319	At4g15010	--		K14684	solute carrier family 25 (mitochondrial phosphate transporter), member 23/24/25/41 | (RefSeq) MC family transporter: aspartate/glutamate (Ca2+-activated) (A)	solute carrier family 25 (mitochondrial phosphate transporter), member 23/24/25/41 | (RefSeq) MC family transporter: aspartate/glutamate (Ca2+-activated) (A)	solute carrier family 25 (mitochondrial phosphate transporter), member 23/24/25/41 | (RefSeq) MC family transporter: aspartate/glutamate (Ca2+-activated) (A)
Cs05G01578	20.0437	12.1152	10.0031	33.0518	21.112	22.5001	1.81832	0.000885162	At1g26460	--		--
Cs05G01661	4.0416	3.3345	3.2171	5.4042	5.5685	4.9929	1.50716	0.00137018	At1g69800	--		K07200	5'-AMP-activated protein kinase, regulatory gamma subunit | (RefSeq) sucrose nonfermenting 4-like protein (A)	5'-AMP-activated protein kinase, regulatory gamma subunit | (RefSeq) sucrose nonfermenting 4-like protein (A)	5'-AMP-activated protein kinase, regulatory gamma subunit | (RefSeq) sucrose nonfermenting 4-like protein (A)
Cs05G01760	17.1188	18.0494	15.4962	10.7124	9.6885	10.6157	0.612197	4.3493e-06	At3g23280	--		K15688	E3 ubiquitin-protein ligase MUL1 [EC:2.3.2.27] | (RefSeq) E3 ubiquitin-protein ligase SP1 (A)	E3 ubiquitin-protein ligase MUL1 [EC:2.3.2.27] | (RefSeq) E3 ubiquitin-protein ligase SP1 (A)	E3 ubiquitin-protein ligase MUL1 [EC:2.3.2.27] | (RefSeq) E3 ubiquitin-protein ligase SP1 (A)
Cs05G01855	11.6179	9.5449	7.4159	17.3021	16.278	13.6214	1.65163	0.000103572	At1g04190_3	--		K09553	stress-induced-phosphoprotein 1 | (RefSeq) hsp70-Hsp90 organizing protein 3-like (A)	stress-induced-phosphoprotein 1 | (RefSeq) hsp70-Hsp90 organizing protein 3-like (A)	stress-induced-phosphoprotein 1 | (RefSeq) hsp70-Hsp90 organizing protein 3-like (A)
Cs05G01950	8.5169	7.3575	5.3466	13.5046	10.2767	10.6075	1.62051	0.00283639	At4g15520	--		--
Cs05G02099	4.0253	3.721	2.6722	10.5515	6.5407	8.2651	2.43387	4.20511e-06	At3g06740	--		K09184	GATA-binding protein, other eukaryote | (RefSeq) trans-acting T-cell-specific transcription factor GATA-3-like (A)	GATA-binding protein, other eukaryote | (RefSeq) trans-acting T-cell-specific transcription factor GATA-3-like (A)	GATA-binding protein, other eukaryote | (RefSeq) trans-acting T-cell-specific transcription factor GATA-3-like (A)
Cs05G02100	31.1415	35.0582	55.8739	19.9495	21.501	22.6109	0.524777	0.00068853	--	--		--
Cs05G02116	12.4943	8.3431	7.2237	25.6461	14.433	17.9653	2.0685	4.82608e-05	At3g16810	--		K14844	pumilio homology domain family member 6 | (RefSeq) pumilio homolog 24 (A)	pumilio homology domain family member 6 | (RefSeq) pumilio homolog 24 (A)	pumilio homology domain family member 6 | (RefSeq) pumilio homolog 24 (A)
Cs05G02129	79.3042	56.2718	40.0908	129.366	94.0903	90.4268	1.78681	0.000258258	At1g56075	--		K03234	elongation factor 2 | (RefSeq) elongation factor 2 (A)	elongation factor 2 | (RefSeq) elongation factor 2 (A)	elongation factor 2 | (RefSeq) elongation factor 2 (A)
Cs05G02176	10.177	9.495	11.971	5.8339	7.0115	5.4412	0.577903	0.00019596	At5g23110	--		K17592	sacsin | (RefSeq) LOW QUALITY PROTEIN: sacsin (A)	sacsin | (RefSeq) LOW QUALITY PROTEIN: sacsin (A)	sacsin | (RefSeq) LOW QUALITY PROTEIN: sacsin (A)
Cs05G02297	6.1968	6.0858	7.0208	3.1507	3.5141	4.3285	0.569501	0.000368859	At1g70740	--		K04733	interleukin-1 receptor-associated kinase 4 [EC:2.7.11.1] | (RefSeq) G-type lectin S-receptor-like serine/threonine-protein kinase RKS1 (A)	interleukin-1 receptor-associated kinase 4 [EC:2.7.11.1] | (RefSeq) G-type lectin S-receptor-like serine/threonine-protein kinase RKS1 (A)	interleukin-1 receptor-associated kinase 4 [EC:2.7.11.1] | (RefSeq) G-type lectin S-receptor-like serine/threonine-protein kinase RKS1 (A)
Cs05G02371	5.5625	4.4873	4.1979	10.1375	6.2675	7.9439	1.70897	0.00029623	At1g68990	--		K10908	DNA-directed RNA polymerase, mitochondrial [EC:2.7.7.6] | (RefSeq) DNA-directed RNA polymerase 1B, mitochondrial-like (A)	DNA-directed RNA polymerase, mitochondrial [EC:2.7.7.6] | (RefSeq) DNA-directed RNA polymerase 1B, mitochondrial-like (A)	DNA-directed RNA polymerase, mitochondrial [EC:2.7.7.6] | (RefSeq) DNA-directed RNA polymerase 1B, mitochondrial-like (A)
Cs05G02537	17.3379	18.0475	18.4474	7.7058	8.8953	11.0887	0.514367	1.76876e-06	At3g01470	--		K09338	homeobox-leucine zipper protein | (RefSeq) homeobox-leucine zipper protein HAT5-like (A)	homeobox-leucine zipper protein | (RefSeq) homeobox-leucine zipper protein HAT5-like (A)	homeobox-leucine zipper protein | (RefSeq) homeobox-leucine zipper protein HAT5-like (A)
Cs05G02569	25.1311	21.7705	23.7507	39.1282	32.6118	33.9008	1.49522	1.64787e-06	At1g10510	--		K22614	NLR family CARD domain-containing protein 3 | (RefSeq) protein NLRC3 isoform X1 (A)	NLR family CARD domain-containing protein 3 | (RefSeq) protein NLRC3 isoform X1 (A)	NLR family CARD domain-containing protein 3 | (RefSeq) protein NLRC3 isoform X1 (A)
Cs05G02577	24.4514	17.8901	21.7805	40.2734	32.5078	34.9587	1.68023	3.0947e-06	--	--		--
Cs05G02583	9.7865	4.9943	9.568	22.1291	11.9151	12.4923	1.91124	0.00345857	At1g10550	--		K08235	xyloglucan:xyloglucosyl transferase [EC:2.4.1.207] | (RefSeq) probable xyloglucan endotransglucosylase/hydrolase protein 33 (A)	xyloglucan:xyloglucosyl transferase [EC:2.4.1.207] | (RefSeq) probable xyloglucan endotransglucosylase/hydrolase protein 33 (A)	xyloglucan:xyloglucosyl transferase [EC:2.4.1.207] | (RefSeq) probable xyloglucan endotransglucosylase/hydrolase protein 33 (A)
Cs05G02628	9.4737	8.9347	11.1134	6.5302	5.2397	4.7829	0.560698	0.0024591	--	--		--
Cs06G00049	134.709	101.812	91.7647	239.958	174.48	182.502	1.81835	3.02799e-06	At5g43970	--		K17769	mitochondrial import receptor subunit TOM22 | (RefSeq) mitochondrial import receptor subunit TOM9-2 (A)	mitochondrial import receptor subunit TOM22 | (RefSeq) mitochondrial import receptor subunit TOM9-2 (A)	mitochondrial import receptor subunit TOM22 | (RefSeq) mitochondrial import receptor subunit TOM9-2 (A)
Cs06G00110	19.1144	15.9328	20.017	31.9427	27.4218	24.9944	1.53201	7.77778e-05	At1g63680	--		--
Cs06G00155	115.627	89.0134	101.866	205.723	154.815	146.384	1.65387	9.46925e-06	At4g17520	--		K13199	plasminogen activator inhibitor 1 RNA-binding protein | (RefSeq) translation initiation factor IF-2 isoform X1 (A)	plasminogen activator inhibitor 1 RNA-binding protein | (RefSeq) translation initiation factor IF-2 isoform X1 (A)	plasminogen activator inhibitor 1 RNA-binding protein | (RefSeq) translation initiation factor IF-2 isoform X1 (A)
Cs06G00179	13.7278	7.0796	10.8609	5.29	6.5523	6.275	0.572096	0.00322564	At5g10770	--		K22683	aspartyl protease family protein [EC:3.4.23.-] | (RefSeq) protein ASPARTIC PROTEASE IN GUARD CELL 1-like (A)	aspartyl protease family protein [EC:3.4.23.-] | (RefSeq) protein ASPARTIC PROTEASE IN GUARD CELL 1-like (A)	aspartyl protease family protein [EC:3.4.23.-] | (RefSeq) protein ASPARTIC PROTEASE IN GUARD CELL 1-like (A)
Cs06G00279	595.516	545.973	458.786	188.006	224.454	263.503	0.422404	1.02027e-13	At4g32940	--		K01369	legumain [EC:3.4.22.34] | (RefSeq) vacuolar-processing enzyme-like (A)	legumain [EC:3.4.22.34] | (RefSeq) vacuolar-processing enzyme-like (A)	legumain [EC:3.4.22.34] | (RefSeq) vacuolar-processing enzyme-like (A)
Cs06G00289	11.2259	11.1204	7.0222	1.0574	5.046	2.2189	0.283375	0.000793665	At5g11840	--		--
Cs06G00347	7.5378	7.8081	7.4394	4.5343	4.4819	4.6159	0.598285	6.685e-05	At5g20670	--		--
Cs06G00373	41.5242	27.1702	23.8752	51.3535	44.6832	44.666	1.51997	0.00146889	At1g10840	--		K03247	translation initiation factor 3 subunit H | (RefSeq) eukaryotic translation initiation factor 3 subunit H isoform X1 (A)	translation initiation factor 3 subunit H | (RefSeq) eukaryotic translation initiation factor 3 subunit H isoform X1 (A)	translation initiation factor 3 subunit H | (RefSeq) eukaryotic translation initiation factor 3 subunit H isoform X1 (A)
Cs06G00374	28.1536	18.4888	10.4819	44.9976	29.8507	36.7265	1.95319	0.00176549	At1g30880	--		--
Cs06G00451	7.7945	6.1788	5.5543	13.8968	9.705	9.4093	1.69048	0.000171178	At1g30660	--		K17680	twinkle protein [EC:5.6.2.3] | (RefSeq) twinkle homolog protein, chloroplastic/mitochondrial-like (A)	twinkle protein [EC:5.6.2.3] | (RefSeq) twinkle homolog protein, chloroplastic/mitochondrial-like (A)	twinkle protein [EC:5.6.2.3] | (RefSeq) twinkle homolog protein, chloroplastic/mitochondrial-like (A)
Cs06G00539	67.0739	53.5737	38.0859	83.5054	77.392	78.0037	1.50505	0.000822587	At3g62030	--		K03768	peptidyl-prolyl cis-trans isomerase B (cyclophilin B) [EC:5.2.1.8] | (RefSeq) peptidyl-prolyl cis-trans isomerase-like (A)	peptidyl-prolyl cis-trans isomerase B (cyclophilin B) [EC:5.2.1.8] | (RefSeq) peptidyl-prolyl cis-trans isomerase-like (A)	peptidyl-prolyl cis-trans isomerase B (cyclophilin B) [EC:5.2.1.8] | (RefSeq) peptidyl-prolyl cis-trans isomerase-like (A)
Cs06G00560	5.9401	3.0518	7.2715	33.1161	16.0108	9.5434	3.60751	3.20466e-05	At4g01870	--		--
Cs06G00658	10.7886	10.2811	7.5217	16.0949	15.1654	20.076	1.79552	4.13914e-05	At3g62810	--		K18170	complex III assembly factor LYRM7 | (RefSeq) mitochondrial zinc maintenance protein 1, mitochondrial (A)	complex III assembly factor LYRM7 | (RefSeq) mitochondrial zinc maintenance protein 1, mitochondrial (A)	complex III assembly factor LYRM7 | (RefSeq) mitochondrial zinc maintenance protein 1, mitochondrial (A)
Cs06G00667	7.4427	7.2538	11.2421	15.8205	15.3558	14.689	1.76823	0.000472415	At1g02870	--		K14839	nucleolar protein 16 | (RefSeq) uncharacterized protein LOC108208426 (A)	nucleolar protein 16 | (RefSeq) uncharacterized protein LOC108208426 (A)	nucleolar protein 16 | (RefSeq) uncharacterized protein LOC108208426 (A)
Cs06G00697	33.747	41.4727	25.2005	9.3479	10.8237	21.7342	0.417304	0.000343537	At2g47880	--		K03676	glutaredoxin 3 | (RefSeq) glutaredoxin-C13 (A)	glutaredoxin 3 | (RefSeq) glutaredoxin-C13 (A)	glutaredoxin 3 | (RefSeq) glutaredoxin-C13 (A)
Cs06G00771	2.3707	3.0949	6.666	0.711	0.9751	1.492	0.261969	0.000188971	At2g32100	--		K14834	nucleolar complex protein 3 | (RefSeq) nucleolar complex protein 3 homolog isoform X1 (A)	nucleolar complex protein 3 | (RefSeq) nucleolar complex protein 3 homolog isoform X1 (A)	nucleolar complex protein 3 | (RefSeq) nucleolar complex protein 3 homolog isoform X1 (A)
Cs06G00879	2.8328	3.3998	3.5135	7.1596	5.3226	4.5116	1.74365	0.00350554	At3g58660	--		K14775	ribosome biogenesis protein UTP30 | (RefSeq) ribosomal L1 domain-containing protein 1-like (A)	ribosome biogenesis protein UTP30 | (RefSeq) ribosomal L1 domain-containing protein 1-like (A)	ribosome biogenesis protein UTP30 | (RefSeq) ribosomal L1 domain-containing protein 1-like (A)
Cs06G00940	137.192	104.875	128.179	271.6	154.654	185.551	1.65243	0.000780766	At1g48920	--		K11294	nucleolin | (RefSeq) nucleolin 2 (A)	nucleolin | (RefSeq) nucleolin 2 (A)	nucleolin | (RefSeq) nucleolin 2 (A)
Cs06G00941	88.106	64.9164	74.6516	184.283	100.653	113.311	1.7492	0.000490737	--	--		K11294	nucleolin | (RefSeq) nucleolin 2 (A)	nucleolin | (RefSeq) nucleolin 2 (A)	nucleolin | (RefSeq) nucleolin 2 (A)
Cs06G01064	1.6384	1.4952	1.6764	4.7842	4.9384	3.6855	2.78755	2.27203e-06	At5g18600	--		K03676	glutaredoxin 3 | (RefSeq) monothiol glutaredoxin-S2-like (A)	glutaredoxin 3 | (RefSeq) monothiol glutaredoxin-S2-like (A)	glutaredoxin 3 | (RefSeq) monothiol glutaredoxin-S2-like (A)
Cs06G01121	2.0485	1.5866	0.6978	5.3399	6.4689	5.6257	4.02375	1.64427e-08	At1g03230	--		K22683	aspartyl protease family protein [EC:3.4.23.-] | (RefSeq) hypothetical protein (A)	aspartyl protease family protein [EC:3.4.23.-] | (RefSeq) hypothetical protein (A)	aspartyl protease family protein [EC:3.4.23.-] | (RefSeq) hypothetical protein (A)
Cs06G01187	51.6304	66.5207	89.2623	36.1893	34.5956	44.2581	0.554656	0.000799734	At4g14580	--		K12761	carbon catabolite-derepressing protein kinase [EC:2.7.11.1] | (RefSeq) CBL-interacting serine/threonine-protein kinase 4-like (A)	carbon catabolite-derepressing protein kinase [EC:2.7.11.1] | (RefSeq) CBL-interacting serine/threonine-protein kinase 4-like (A)	carbon catabolite-derepressing protein kinase [EC:2.7.11.1] | (RefSeq) CBL-interacting serine/threonine-protein kinase 4-like (A)
Cs06G01244	4.1245	4.3438	3.3219	1.8731	2.5071	2.2929	0.565987	0.00101046	At2g33360	--		--
Cs06G01482	389.099	308.317	239.015	544.658	415.713	418.149	1.4721	0.00153176	At5g13490	--		K05863	solute carrier family 25 (mitochondrial adenine nucleotide translocator), member 4/5/6/31 | (RefSeq) ADP,ATP carrier protein, mitochondrial-like (A)	solute carrier family 25 (mitochondrial adenine nucleotide translocator), member 4/5/6/31 | (RefSeq) ADP,ATP carrier protein, mitochondrial-like (A)	solute carrier family 25 (mitochondrial adenine nucleotide translocator), member 4/5/6/31 | (RefSeq) ADP,ATP carrier protein, mitochondrial-like (A)
Cs06G01584	24.3058	16.9629	12.2753	38.0622	32.9495	27.3661	1.83733	0.000135626	At4g30890	--		K11841	ubiquitin carboxyl-terminal hydrolase 10 [EC:3.4.19.12] | (RefSeq) ubiquitin carboxyl-terminal hydrolase 24-like (A)	ubiquitin carboxyl-terminal hydrolase 10 [EC:3.4.19.12] | (RefSeq) ubiquitin carboxyl-terminal hydrolase 24-like (A)	ubiquitin carboxyl-terminal hydrolase 10 [EC:3.4.19.12] | (RefSeq) ubiquitin carboxyl-terminal hydrolase 24-like (A)
Cs06G01658	11.8074	12.1933	15.192	5.8757	3.9008	5.8892	0.39971	0.000207914	--	--		--
Cs06G01799	6.0804	4.1506	4.059	9.2959	6.4663	7.3047	1.6142	0.00358813	At1g62730	--		K18163	NADH dehydrogenase [ubiquinone] 1 alpha subcomplex assembly factor 6 | (RefSeq) NADH dehydrogenase (ubiquinone) complex I, assembly factor 6 (A)	NADH dehydrogenase [ubiquinone] 1 alpha subcomplex assembly factor 6 | (RefSeq) NADH dehydrogenase (ubiquinone) complex I, assembly factor 6 (A)	NADH dehydrogenase [ubiquinone] 1 alpha subcomplex assembly factor 6 | (RefSeq) NADH dehydrogenase (ubiquinone) complex I, assembly factor 6 (A)
Cs06G01803	45.9669	63.6102	59.1383	23.4173	26.2292	31.4359	0.480587	4.37004e-07	At5g64550	--		--
Cs06G01944	5.6881	4.4733	5.0922	12.5878	9.1254	9.1945	2.02626	2.76674e-05	--	--		--
Cs06G01946	5.0036	5.779	6.4475	12.8713	9.2315	10.6872	1.90306	0.000761718	--	--		--
Cs06G02002	6.7581	9.8899	5.437	1.5222	3.2789	3.1743	0.361123	0.000402492	At1g49620	--		--
Cs06G02077	12.5946	10.5965	8.4494	19.0436	14.6992	15.5996	1.55947	0.000701824	At4g21090	--		K22071	ferredoxin-2, mitochondrial | (RefSeq) 2Fe-2S ferredoxin-like (A)	ferredoxin-2, mitochondrial | (RefSeq) 2Fe-2S ferredoxin-like (A)	ferredoxin-2, mitochondrial | (RefSeq) 2Fe-2S ferredoxin-like (A)
Cs06G02227	15.6672	13.18	17.4713	9.8253	9.9524	8.1468	0.60288	0.000467815	At3g06240	--		K11649	SWI/SNF-related matrix-associated actin-dependent regulator of chromatin subfamily C | (GenBank) F-box and associated interaction domain protein (A)	SWI/SNF-related matrix-associated actin-dependent regulator of chromatin subfamily C | (GenBank) F-box and associated interaction domain protein (A)	SWI/SNF-related matrix-associated actin-dependent regulator of chromatin subfamily C | (GenBank) F-box and associated interaction domain protein (A)
Cs06G02351	5.5782	4.7295	7.0492	3.2033	2.9996	3.6768	0.569209	0.000810846	At2g30410	--		K17292	tubulin-specific chaperone A | (RefSeq) tubulin-folding cofactor A-like (A)	tubulin-specific chaperone A | (RefSeq) tubulin-folding cofactor A-like (A)	tubulin-specific chaperone A | (RefSeq) tubulin-folding cofactor A-like (A)
Cs06G02433	8.862	10.5682	13.707	4.4917	5.3342	6.9856	0.50733	0.000949483	At1g75710	--		--
Cs06G02449	5.4013	3.929	3.5437	7.2892	6.2442	6.0997	1.52502	0.00188833	At1g76120	--		K06173	tRNA pseudouridine38-40 synthase [EC:5.4.99.12] | (RefSeq) tRNA pseudouridine synthase A, mitochondrial-like (A)	tRNA pseudouridine38-40 synthase [EC:5.4.99.12] | (RefSeq) tRNA pseudouridine synthase A, mitochondrial-like (A)	tRNA pseudouridine38-40 synthase [EC:5.4.99.12] | (RefSeq) tRNA pseudouridine synthase A, mitochondrial-like (A)
Cs06G02582	34.0851	37.2771	30.5255	19.9913	17.3395	17.0606	0.533837	4.83092e-05	At1g20640	--		--
Cs06G02583	13.3772	14.3053	17.6813	8.6158	9.1137	8.7759	0.584285	0.000338791	At1g20640	--		K20178	vacuolar protein sorting-associated protein 8 | (RefSeq) LOW QUALITY PROTEIN: vacuolar protein sorting-associated protein 8 homolog (A)	vacuolar protein sorting-associated protein 8 | (RefSeq) LOW QUALITY PROTEIN: vacuolar protein sorting-associated protein 8 homolog (A)	vacuolar protein sorting-associated protein 8 | (RefSeq) LOW QUALITY PROTEIN: vacuolar protein sorting-associated protein 8 homolog (A)
Cs06G02654	6.2825	4.1403	5.9836	12.745	7.8897	9.191	1.81793	0.00225983	--	--		--
Cs06G02719	60.7812	74.7903	102.092	40.1811	33.2974	45.5183	0.500695	0.000139849	At5g65760	--		K01285	lysosomal Pro-X carboxypeptidase [EC:3.4.16.2] | (RefSeq) lysosomal Pro-X carboxypeptidase-like (A)	lysosomal Pro-X carboxypeptidase [EC:3.4.16.2] | (RefSeq) lysosomal Pro-X carboxypeptidase-like (A)	lysosomal Pro-X carboxypeptidase [EC:3.4.16.2] | (RefSeq) lysosomal Pro-X carboxypeptidase-like (A)
Cs07G00008	12.6714	12.3558	9.1859	22.8208	14.3819	21.7488	1.72307	0.000246236	At1g80300	--		K03301	ATP:ADP antiporter, AAA family | (RefSeq) plastidic ATP/ADP-transporter-like (A)	ATP:ADP antiporter, AAA family | (RefSeq) plastidic ATP/ADP-transporter-like (A)	ATP:ADP antiporter, AAA family | (RefSeq) plastidic ATP/ADP-transporter-like (A)
Cs07G00056	11.6746	10.5782	10.4599	21.2696	14.1943	16.0999	1.57626	0.000166057	At1g72440	--		K14832	ribosome biogenesis protein MAK21 | (RefSeq) CCAAT/enhancer-binding protein zeta (A)	ribosome biogenesis protein MAK21 | (RefSeq) CCAAT/enhancer-binding protein zeta (A)	ribosome biogenesis protein MAK21 | (RefSeq) CCAAT/enhancer-binding protein zeta (A)
Cs07G00065	2.9968	2.9663	3.7592	1.6998	2.0073	2.0047	0.587495	0.00192854	At3g14070_1	--		K13806	sn1-specific diacylglycerol lipase [EC:3.1.1.116] | (RefSeq) uncharacterized protein LOC100810158 (A)	sn1-specific diacylglycerol lipase [EC:3.1.1.116] | (RefSeq) uncharacterized protein LOC100810158 (A)	sn1-specific diacylglycerol lipase [EC:3.1.1.116] | (RefSeq) uncharacterized protein LOC100810158 (A)
Cs07G00108	47.8224	47.65	58.7017	26.2957	27.4892	32.6208	0.560442	2.74121e-05	At3g13720	--		K20359	PRA1 family protein 1 | (RefSeq) PRA1 family protein F3-like (A)	PRA1 family protein 1 | (RefSeq) PRA1 family protein F3-like (A)	PRA1 family protein 1 | (RefSeq) PRA1 family protein F3-like (A)
Cs07G00211	5.1575	3.2374	1.4353	11.342	16.1907	11.6372	3.98465	7.76385e-08	At4g36850	--		K23678	solute carrier family 66 (lysosomal lysine-arginine transporter), member 1 | (RefSeq) probable vacuolar amino acid transporter YPQ1 (A)	solute carrier family 66 (lysosomal lysine-arginine transporter), member 1 | (RefSeq) probable vacuolar amino acid transporter YPQ1 (A)	solute carrier family 66 (lysosomal lysine-arginine transporter), member 1 | (RefSeq) probable vacuolar amino acid transporter YPQ1 (A)
Cs07G00281	30.8727	38.2182	35.9247	48.7656	53.3231	63.9601	1.58118	0.00278661	--	--		--
Cs07G00391	36.873	22.9188	25.9468	15.5138	18.3921	17.0532	0.594354	0.000599021	At4g37260	--		K09422	transcription factor MYB, plant | (RefSeq) transcription factor MYB44 (A)	transcription factor MYB, plant | (RefSeq) transcription factor MYB44 (A)	transcription factor MYB, plant | (RefSeq) transcription factor MYB44 (A)
Cs07G00421	15.5796	15.4503	18.5671	8.9029	8.1006	11.603	0.576779	0.000360031	At5g67390	--		--
Cs07G00424	13.7512	11.3723	9.3131	24.895	23.128	25.1857	2.1259	3.19806e-09	At3g49940	--		K07025	putative hydrolase of the HAD superfamily | (RefSeq) uncharacterized protein LOC114292903 (A)	putative hydrolase of the HAD superfamily | (RefSeq) uncharacterized protein LOC114292903 (A)	putative hydrolase of the HAD superfamily | (RefSeq) uncharacterized protein LOC114292903 (A)
Cs07G00434	22.0897	20.8331	17.1981	6.9492	3.8782	5.1341	0.26549	3.38619e-15	At5g67480	--		K10401	kinesin family member 18/19 | (RefSeq) kinesin-like protein KIN-8A (A)	kinesin family member 18/19 | (RefSeq) kinesin-like protein KIN-8A (A)	kinesin family member 18/19 | (RefSeq) kinesin-like protein KIN-8A (A)
Cs07G00590	7.868	7.8362	7.8417	4.6549	6.0364	4.4323	0.642303	0.00227102	At5g17760	--		K08900	mitochondrial chaperone BCS1 | (RefSeq) AAA-ATPase At3g50940-like (A)	mitochondrial chaperone BCS1 | (RefSeq) AAA-ATPase At3g50940-like (A)	mitochondrial chaperone BCS1 | (RefSeq) AAA-ATPase At3g50940-like (A)
Cs07G00771	4.1038	4.4108	5.5074	2.1299	2.5	2.5762	0.513914	0.00104106	At5g62770	--		--
Cs07G00781	7.0225	5.7929	7.333	12.0166	10.2625	11.3249	1.66782	1.25923e-05	At2g15790	--		K05864	peptidyl-prolyl isomerase D [EC:5.2.1.8] | (RefSeq) peptidyl-prolyl cis-trans isomerase CYP40-like isoform X1 (A)	peptidyl-prolyl isomerase D [EC:5.2.1.8] | (RefSeq) peptidyl-prolyl cis-trans isomerase CYP40-like isoform X1 (A)	peptidyl-prolyl isomerase D [EC:5.2.1.8] | (RefSeq) peptidyl-prolyl cis-trans isomerase CYP40-like isoform X1 (A)
Cs07G00809	21.2594	18.6474	23.0517	47.5116	27.2282	29.2893	1.65234	0.00257133	At4g37090	--		--
Cs07G00846	8.6464	6.2356	9.5347	3.9947	2.7938	4.3409	0.455811	3.21665e-05	At1g57820	--		K10638	E3 ubiquitin-protein ligase UHRF1 [EC:2.3.2.27] | (RefSeq) E3 ubiquitin-protein ligase ORTHRUS 2 isoform X1 (A)	E3 ubiquitin-protein ligase UHRF1 [EC:2.3.2.27] | (RefSeq) E3 ubiquitin-protein ligase ORTHRUS 2 isoform X1 (A)	E3 ubiquitin-protein ligase UHRF1 [EC:2.3.2.27] | (RefSeq) E3 ubiquitin-protein ligase ORTHRUS 2 isoform X1 (A)
Cs07G00927	5.2959	3.2814	5.0328	11.4186	8.899	6.6562	1.9819	0.00172733	At1g15870	--		K15414	complement component 1 Q subcomponent-binding protein, mitochondrial | (RefSeq) uncharacterized protein At2g39795, mitochondrial (A)	complement component 1 Q subcomponent-binding protein, mitochondrial | (RefSeq) uncharacterized protein At2g39795, mitochondrial (A)	complement component 1 Q subcomponent-binding protein, mitochondrial | (RefSeq) uncharacterized protein At2g39795, mitochondrial (A)
Cs07G00961	4.205	4.4787	5.149	2.7783	2.2151	2.4568	0.538593	0.000212382	At4g24760	--		K01076	abhydrolase domain-containing protein 17 [EC:3.1.2.22] | (RefSeq) protein ABHD17C (A)	abhydrolase domain-containing protein 17 [EC:3.1.2.22] | (RefSeq) protein ABHD17C (A)	abhydrolase domain-containing protein 17 [EC:3.1.2.22] | (RefSeq) protein ABHD17C (A)
Cs07G01038	300.034	182.966	164.574	457.551	362.831	314.501	1.75251	0.000222226	At1g18080	--		K14753	guanine nucleotide-binding protein subunit beta-2-like 1 protein | (RefSeq) guanine nucleotide-binding protein subunit beta-like protein (A)	guanine nucleotide-binding protein subunit beta-2-like 1 protein | (RefSeq) guanine nucleotide-binding protein subunit beta-like protein (A)	guanine nucleotide-binding protein subunit beta-2-like 1 protein | (RefSeq) guanine nucleotide-binding protein subunit beta-like protein (A)
Cs07G01052	93.1475	52.728	50.8404	161.391	114.51	112.585	1.97486	3.13725e-05	At3g01280	--		K15040	voltage-dependent anion channel protein 2 | (RefSeq) mitochondrial outer membrane protein porin of 34 kDa-like (A)	voltage-dependent anion channel protein 2 | (RefSeq) mitochondrial outer membrane protein porin of 34 kDa-like (A)	voltage-dependent anion channel protein 2 | (RefSeq) mitochondrial outer membrane protein porin of 34 kDa-like (A)
Cs07G01173	30.0172	22.4488	20.6193	48.8992	41.4739	40.3815	1.78907	1.08434e-06	At2g47420	--		K14191	18S rRNA (adenine1779-N6/adenine1780-N6)-dimethyltransferase [EC:2.1.1.183] | (RefSeq) ribosomal RNA small subunit methyltransferase-like (A)	18S rRNA (adenine1779-N6/adenine1780-N6)-dimethyltransferase [EC:2.1.1.183] | (RefSeq) ribosomal RNA small subunit methyltransferase-like (A)	18S rRNA (adenine1779-N6/adenine1780-N6)-dimethyltransferase [EC:2.1.1.183] | (RefSeq) ribosomal RNA small subunit methyltransferase-like (A)
Cs07G01185	15.0882	17.3382	15.756	6.2003	7.3908	9.4196	0.477575	6.72894e-07	At2g46550	--		--
Cs07G01222	15.6499	9.5524	12.4416	21.7119	21.2919	20.0908	1.67609	5.85041e-05	At1g14620	--		K17427	large subunit ribosomal protein L46 | (RefSeq) 54S ribosomal protein L17, mitochondrial-like (A)	large subunit ribosomal protein L46 | (RefSeq) 54S ribosomal protein L17, mitochondrial-like (A)	large subunit ribosomal protein L46 | (RefSeq) 54S ribosomal protein L17, mitochondrial-like (A)
Cs07G01365	12.289	10.7404	8.2008	6.944	5.2806	3.6039	0.506833	0.00169114	At3g61060	--		--
Cs07G01366	2.5908	2.8954	1.6119	0.7333	1.3486	0.6215	0.380862	0.000423979	At5g62090	--		K08272	calcium binding protein 39 | (RefSeq) putative MO25-like protein At5g47540 (A)	calcium binding protein 39 | (RefSeq) putative MO25-like protein At5g47540 (A)	calcium binding protein 39 | (RefSeq) putative MO25-like protein At5g47540 (A)
Cs07G01378	9.4746	10.0863	10.21	4.4621	4.5942	5.5055	0.489129	5.63819e-08	At3g59670	--		--
Cs07G01409	24.3459	20.6395	13.8128	39.77	34.8003	33.7248	1.84181	1.10907e-05	At2g44640	--		--
Cs07G01410	19.3256	15.1254	16.0241	35.3246	27.086	25.5581	1.74281	0.000254341	At2g44640	--		--
Cs07G01628	2.464	2.742	4.7031	8.9977	5.3312	6.7309	2.1253	0.00161123	At1g55890	--		K23541	Ca2+/H+ antiporter, TMEM165/GDT1 family | (RefSeq) LOW QUALITY PROTEIN: putative pentatricopeptide repeat-containing protein At3g23330 (A)	Ca2+/H+ antiporter, TMEM165/GDT1 family | (RefSeq) LOW QUALITY PROTEIN: putative pentatricopeptide repeat-containing protein At3g23330 (A)	Ca2+/H+ antiporter, TMEM165/GDT1 family | (RefSeq) LOW QUALITY PROTEIN: putative pentatricopeptide repeat-containing protein At3g23330 (A)
Cs07G01827	5.9431	3.1228	4.4112	12.7006	7.6213	7.028	2.02936	0.00103783	At2g19380	--		K15263	cell growth-regulating nucleolar protein | (RefSeq) UBP1-associated proteins 1C (A)	cell growth-regulating nucleolar protein | (RefSeq) UBP1-associated proteins 1C (A)	cell growth-regulating nucleolar protein | (RefSeq) UBP1-associated proteins 1C (A)
Cs07G02008	6.5069	4.5727	4.1897	17.6281	8.0345	9.0836	2.27556	0.000278815	At3g53940	--		K14684	solute carrier family 25 (mitochondrial phosphate transporter), member 23/24/25/41 | (RefSeq) mitochondrial substrate carrier family protein B-like (A)	solute carrier family 25 (mitochondrial phosphate transporter), member 23/24/25/41 | (RefSeq) mitochondrial substrate carrier family protein B-like (A)	solute carrier family 25 (mitochondrial phosphate transporter), member 23/24/25/41 | (RefSeq) mitochondrial substrate carrier family protein B-like (A)
Cs07G02218	3.6773	3.8571	3.499	9.0753	4.7993	5.3628	1.74356	0.00191088	At1g30060	--		--
Cs07G02294	56.0684	60.1204	80.0551	26.159	27.3111	29.8304	0.424474	1.42634e-09	At1g70000	--		K17613	calcineurin-binding protein cabin-1 | (RefSeq) hypothetical protein (A)	calcineurin-binding protein cabin-1 | (RefSeq) hypothetical protein (A)	calcineurin-binding protein cabin-1 | (RefSeq) hypothetical protein (A)
Cs07G02354	20.2955	16.8374	16.6016	37.4545	44.1007	32.468	2.12197	2.48316e-12	At2g31980	--		K13899	cystatin-C | (RefSeq) cysteine proteinase inhibitor B (A)	cystatin-C | (RefSeq) cysteine proteinase inhibitor B (A)	cystatin-C | (RefSeq) cysteine proteinase inhibitor B (A)
Cs07G02528	26.8871	10.2758	10.4913	21.9488	45.8465	42.267	2.3096	0.00167637	At1g68290	--		K05986	nuclease S1 [EC:3.1.30.1] | (RefSeq) endonuclease 2 (A)	nuclease S1 [EC:3.1.30.1] | (RefSeq) endonuclease 2 (A)	nuclease S1 [EC:3.1.30.1] | (RefSeq) endonuclease 2 (A)
Cs07G02532	4.8159	4.7697	5.2763	3.0439	3.1525	2.6303	0.593915	0.00315785	At1g68330	--		--
Cs07G02787	11.0815	9.675	6.5294	16.9729	12.7012	15.5316	1.65674	0.0012358	At3g06950	--		K06173	tRNA pseudouridine38-40 synthase [EC:5.4.99.12] | (RefSeq) tRNA pseudouridine synthase A 1 (A)	tRNA pseudouridine38-40 synthase [EC:5.4.99.12] | (RefSeq) tRNA pseudouridine synthase A 1 (A)	tRNA pseudouridine38-40 synthase [EC:5.4.99.12] | (RefSeq) tRNA pseudouridine synthase A 1 (A)
Cs07G02835	19.2555	15.017	22.9565	7.3453	9.8379	6.6453	0.416371	1.62815e-06	--	--		--
Cs07G02882	2.8584	2.5649	2.7374	1.4666	0.9973	1.8204	0.524992	0.00238793	At3g16940	--		K21596	calmodulin-binding transcription activator | (RefSeq) calmodulin-binding transcription activator 6-like (A)	calmodulin-binding transcription activator | (RefSeq) calmodulin-binding transcription activator 6-like (A)	calmodulin-binding transcription activator | (RefSeq) calmodulin-binding transcription activator 6-like (A)
Cs07G03154	8.6589	7.0425	7.2767	13.2584	10.9891	9.6996	1.47737	0.000843388	At3g02650_2	--		--
Cs07G03157	8.3955	5.4481	6.0298	15.1685	8.8315	10.3074	1.7263	0.00114189	At2g18220	--		K14833	nucleolar complex protein 2 | (RefSeq) nucleolar complex protein 2 homolog (A)	nucleolar complex protein 2 | (RefSeq) nucleolar complex protein 2 homolog (A)	nucleolar complex protein 2 | (RefSeq) nucleolar complex protein 2 homolog (A)
Cs07G03174	12.2856	11.3956	8.2486	16.0194	27.9988	17.4221	1.92423	0.00141115	At5g13060	--		--
Cs07G03184	2.1901	1.5162	1.5803	2.8977	3.9791	2.5167	1.77685	0.00168171	At4g12620	--		K02603	origin recognition complex subunit 1 | (RefSeq) origin of replication complex subunit 1A-like (A)	origin recognition complex subunit 1 | (RefSeq) origin of replication complex subunit 1A-like (A)	origin recognition complex subunit 1 | (RefSeq) origin of replication complex subunit 1A-like (A)
Cs07G03203	53.4119	45.4309	30.4581	62.5029	75.2506	68.4873	1.59505	0.000472034	At3g27360	--		K11253	histone H3 | (RefSeq) histone H3.2-like (A)	histone H3 | (RefSeq) histone H3.2-like (A)	histone H3 | (RefSeq) histone H3.2-like (A)
Cs07G03213	26.0183	24.1746	32.0454	14.2375	18.8242	18.0704	0.621755	0.00116943	At5g19430	--		--
Cs07G03304	4.3149	3.6435	4.0263	2.425	2.1629	2.3325	0.577436	0.00137502	At3g02750	--		K17506	protein phosphatase 1L [EC:3.1.3.16] | (RefSeq) hypothetical protein (A)	protein phosphatase 1L [EC:3.1.3.16] | (RefSeq) hypothetical protein (A)	protein phosphatase 1L [EC:3.1.3.16] | (RefSeq) hypothetical protein (A)
Cs08G00012	40.096	31.1298	29.8993	89.9533	60.7535	76.8667	2.25042	5.98138e-10	At5g03740	--		--
Cs08G00109	123.492	148.73	130.234	59.6918	46.1866	82.0159	0.46687	6.09565e-06	At2g47880	--		K03676	glutaredoxin 3 | (RefSeq) glutaredoxin-C13-like (A)	glutaredoxin 3 | (RefSeq) glutaredoxin-C13-like (A)	glutaredoxin 3 | (RefSeq) glutaredoxin-C13-like (A)
Cs08G00110	20.8816	24.036	25.0108	5.5452	4.8609	10.9289	0.305098	7.69487e-07	At2g47880	--		K03676	glutaredoxin 3 | (RefSeq) glutaredoxin-C13-like (A)	glutaredoxin 3 | (RefSeq) glutaredoxin-C13-like (A)	glutaredoxin 3 | (RefSeq) glutaredoxin-C13-like (A)
Cs08G00301	55.2716	41.9883	57.9198	60.29	81.2429	87.7126	1.47729	0.00342442	At1g08880	--		K11251	histone H2A | (RefSeq) probable histone H2AXa (A)	histone H2A | (RefSeq) probable histone H2AXa (A)	histone H2A | (RefSeq) probable histone H2AXa (A)
Cs08G00318	12.6378	6.0397	2.7863	2.5353	2.265	0.864	0.2639	0.00195439	At4g02980	--		--
Cs08G00460	12.1519	10.2947	9.1657	21.8737	12.7752	15.2503	1.57847	0.00273975	At1g29320	--		K14841	ribosome biogenesis protein NSA1 | (RefSeq) WD repeat-containing protein 74 (A)	ribosome biogenesis protein NSA1 | (RefSeq) WD repeat-containing protein 74 (A)	ribosome biogenesis protein NSA1 | (RefSeq) WD repeat-containing protein 74 (A)
Cs08G00463	3.9608	3.0497	2.8601	1.781	1.9446	1.8542	0.565295	0.000926563	At4g13030	--		--
Cs08G00484	6.2058	5.5443	6.9246	3.4556	3.1991	2.6555	0.498546	2.21017e-05	At2g02360	--		K03188	urease accessory protein | (RefSeq) uncharacterized protein LOC108224146 isoform X1 (A)	urease accessory protein | (RefSeq) uncharacterized protein LOC108224146 isoform X1 (A)	urease accessory protein | (RefSeq) uncharacterized protein LOC108224146 isoform X1 (A)
Cs08G00527	3.7429	3.9528	4.0401	1.9542	2.4549	2.2222	0.565049	0.00010635	At5g43950	--		K03386	peroxiredoxin 2/4 [EC:1.11.1.24] | (RefSeq) 2-Cys peroxiredoxin BAS1, chloroplastic (A)	peroxiredoxin 2/4 [EC:1.11.1.24] | (RefSeq) 2-Cys peroxiredoxin BAS1, chloroplastic (A)	peroxiredoxin 2/4 [EC:1.11.1.24] | (RefSeq) 2-Cys peroxiredoxin BAS1, chloroplastic (A)
Cs08G00583	1.0811	1.7965	1.2169	2.8638	1.962	3.1914	1.95804	0.00292342	At2g15040_3	--		K19613	leucine-rich repeat protein SHOC2 | (RefSeq) receptor-like protein 12 (A)	leucine-rich repeat protein SHOC2 | (RefSeq) receptor-like protein 12 (A)	leucine-rich repeat protein SHOC2 | (RefSeq) receptor-like protein 12 (A)
Cs08G00584	7.7049	2.0613	4.4762	1.3643	1.6464	1.6423	0.326701	0.00218688	At3g23410	--		K17756	long-chain-alcohol oxidase [EC:1.1.3.20] | (RefSeq) long-chain-alcohol oxidase FAO2-like (A)	long-chain-alcohol oxidase [EC:1.1.3.20] | (RefSeq) long-chain-alcohol oxidase FAO2-like (A)	long-chain-alcohol oxidase [EC:1.1.3.20] | (RefSeq) long-chain-alcohol oxidase FAO2-like (A)
Cs08G00641	8.4162	7.4882	5.1627	11.3743	13.4465	14.3269	1.85824	2.0414e-05	At5g01500	--		K14684	solute carrier family 25 (mitochondrial phosphate transporter), member 23/24/25/41 | (RefSeq) probable envelope ADP,ATP carrier protein, chloroplastic (A)	solute carrier family 25 (mitochondrial phosphate transporter), member 23/24/25/41 | (RefSeq) probable envelope ADP,ATP carrier protein, chloroplastic (A)	solute carrier family 25 (mitochondrial phosphate transporter), member 23/24/25/41 | (RefSeq) probable envelope ADP,ATP carrier protein, chloroplastic (A)
Cs08G00845	12.8111	11.8527	11.5947	6.868	7.6968	7.4879	0.608208	5.62058e-07	At3g15070	--		K19041	E3 ubiquitin-protein ligase RNF38/44 [EC:2.3.2.27] | (RefSeq) uncharacterized protein LOC108223952 (A)	E3 ubiquitin-protein ligase RNF38/44 [EC:2.3.2.27] | (RefSeq) uncharacterized protein LOC108223952 (A)	E3 ubiquitin-protein ligase RNF38/44 [EC:2.3.2.27] | (RefSeq) uncharacterized protein LOC108223952 (A)
Cs08G00912	44.3902	32.7001	34.4534	69.0389	54.2657	52.1297	1.57279	0.000107955	At4g26600	--		K14835	25S rRNA (cytosine2870-C5)-methyltransferase [EC:2.1.1.310] | (RefSeq) 25S rRNA (cytosine-C(5))-methyltransferase nop2-like (A)	25S rRNA (cytosine2870-C5)-methyltransferase [EC:2.1.1.310] | (RefSeq) 25S rRNA (cytosine-C(5))-methyltransferase nop2-like (A)	25S rRNA (cytosine2870-C5)-methyltransferase [EC:2.1.1.310] | (RefSeq) 25S rRNA (cytosine-C(5))-methyltransferase nop2-like (A)
Cs08G00913	23.3373	19.8677	12.4411	48.5606	29.5439	35.092	2.03422	6.80575e-05	At5g55920	--		K14835	25S rRNA (cytosine2870-C5)-methyltransferase [EC:2.1.1.310] | (RefSeq) 25S rRNA (cytosine-C(5))-methyltransferase nop2-like (A)	25S rRNA (cytosine2870-C5)-methyltransferase [EC:2.1.1.310] | (RefSeq) 25S rRNA (cytosine-C(5))-methyltransferase nop2-like (A)	25S rRNA (cytosine2870-C5)-methyltransferase [EC:2.1.1.310] | (RefSeq) 25S rRNA (cytosine-C(5))-methyltransferase nop2-like (A)
Cs08G01178	24.7133	37.2557	29.6555	10.5482	12.0833	22.0159	0.487287	0.00111098	At3g57680	--		K03797	carboxyl-terminal processing protease [EC:3.4.21.102] | (RefSeq) carboxyl-terminal-processing peptidase 3, chloroplastic isoform X1 (A)	carboxyl-terminal processing protease [EC:3.4.21.102] | (RefSeq) carboxyl-terminal-processing peptidase 3, chloroplastic isoform X1 (A)	carboxyl-terminal processing protease [EC:3.4.21.102] | (RefSeq) carboxyl-terminal-processing peptidase 3, chloroplastic isoform X1 (A)
Cs08G01292	17.783	19.1888	24.7492	12.4861	13.4775	12.5013	0.623206	0.00122521	At2g28550	--		K09284	AP2-like factor, euAP2 lineage | (RefSeq) ethylene-responsive transcription factor RAP2-7-like (A)	AP2-like factor, euAP2 lineage | (RefSeq) ethylene-responsive transcription factor RAP2-7-like (A)	AP2-like factor, euAP2 lineage | (RefSeq) ethylene-responsive transcription factor RAP2-7-like (A)
Cs08G01385	24.2207	25.6524	14.1401	34.3979	38.5306	36.8741	1.71531	0.000285541	At5g59320	--		--
Cs08G01417	2.4211	1.6927	1.698	0.846	0.666	1.1207	0.452992	0.000230918	At1g07030	--		K15113	solute carrier family 25 (mitochondrial iron transporter), member 28/37 | (RefSeq) mitoferrin-like (A)	solute carrier family 25 (mitochondrial iron transporter), member 28/37 | (RefSeq) mitoferrin-like (A)	solute carrier family 25 (mitochondrial iron transporter), member 28/37 | (RefSeq) mitoferrin-like (A)
Cs08G01483	12.1228	10.0191	7.6019	19.2382	14.2843	14.4534	1.61297	0.000640799	At5g22350	--		--
Cs08G01503	6.5443	5.4788	8.7149	2.7182	4.1253	3.5033	0.49893	0.00132943	--	--		--
Cs08G01509	3.8071	3.1452	3.4299	1.7101	1.8724	1.7667	0.515228	0.00167258	At3g54020	--		K22697	sphingomyelin synthase-related protein 1 | (RefSeq) phosphatidylinositol:ceramide inositolphosphotransferase 2-like (A)	sphingomyelin synthase-related protein 1 | (RefSeq) phosphatidylinositol:ceramide inositolphosphotransferase 2-like (A)	sphingomyelin synthase-related protein 1 | (RefSeq) phosphatidylinositol:ceramide inositolphosphotransferase 2-like (A)
Cs08G01897	10.1214	9.7026	6.8485	4.9416	5.1078	5.016	0.564829	9.33227e-05	At1g55760	--		K10523	speckle-type POZ protein | (RefSeq) BTB/POZ domain-containing protein At1g55760-like (A)	speckle-type POZ protein | (RefSeq) BTB/POZ domain-containing protein At1g55760-like (A)	speckle-type POZ protein | (RefSeq) BTB/POZ domain-containing protein At1g55760-like (A)
Cs08G01951	195.599	210.075	189.597	81.0666	107.637	127.459	0.531123	3.17196e-06	At1g75380	--		K08999	uncharacterized protein | (RefSeq) bifunctional nuclease 2-like (A)	uncharacterized protein | (RefSeq) bifunctional nuclease 2-like (A)	uncharacterized protein | (RefSeq) bifunctional nuclease 2-like (A)
Cs08G02001	299.797	269.611	158.545	677.303	703.054	832.465	3.03979	2.34698e-13	At3g49570	--		--
Cs08G02047	6.7287	3.3746	2.9746	8.6019	6.5312	8.2017	1.78429	0.00375436	At5g54180	--		K15032	mTERF domain-containing protein, mitochondrial | (RefSeq) transcription termination factor MTEF18, mitochondrial-like (A)	mTERF domain-containing protein, mitochondrial | (RefSeq) transcription termination factor MTEF18, mitochondrial-like (A)	mTERF domain-containing protein, mitochondrial | (RefSeq) transcription termination factor MTEF18, mitochondrial-like (A)
Cs08G02053	9.9668	19.477	8.4972	16.6942	35.1499	34.36	2.27206	0.00209207	At3g49470	--		K03626	nascent polypeptide-associated complex subunit alpha | (RefSeq) nascent polypeptide-associated complex subunit alpha-like protein 2 (A)	nascent polypeptide-associated complex subunit alpha | (RefSeq) nascent polypeptide-associated complex subunit alpha-like protein 2 (A)	nascent polypeptide-associated complex subunit alpha | (RefSeq) nascent polypeptide-associated complex subunit alpha-like protein 2 (A)
Cs08G02167	14.1293	16.7392	17.3056	7.6046	11.1807	4.8747	0.491135	0.0012258	At5g52060	--		--
Cs08G02241	5.1956	3.3072	3.143	8.6777	6.0416	6.5152	1.82336	0.000446226	At5g51540	--		K01410	mitochondrial intermediate peptidase [EC:3.4.24.59] | (RefSeq) probable mitochondrial intermediate peptidase, mitochondrial isoform X1 (A)	mitochondrial intermediate peptidase [EC:3.4.24.59] | (RefSeq) probable mitochondrial intermediate peptidase, mitochondrial isoform X1 (A)	mitochondrial intermediate peptidase [EC:3.4.24.59] | (RefSeq) probable mitochondrial intermediate peptidase, mitochondrial isoform X1 (A)
Cs08G02321	29.663	24.8458	31.5131	60.7298	34.498	43.9608	1.61806	0.00212013	At2g37990	--		K14852	regulator of ribosome biosynthesis | (RefSeq) ribosome biogenesis regulatory protein homolog (A)	regulator of ribosome biosynthesis | (RefSeq) ribosome biogenesis regulatory protein homolog (A)	regulator of ribosome biosynthesis | (RefSeq) ribosome biogenesis regulatory protein homolog (A)
Cs08G02453	197.25	129.428	136.221	273.788	211.823	229.841	1.54559	0.000202117	At5g06360	--		K14842	ribosome biogenesis protein NSA2 | (RefSeq) ribosome biogenesis protein NSA2 homolog (A)	ribosome biogenesis protein NSA2 | (RefSeq) ribosome biogenesis protein NSA2 homolog (A)	ribosome biogenesis protein NSA2 | (RefSeq) ribosome biogenesis protein NSA2 homolog (A)
Cs08G02467	6.037	4.4831	5.2308	12.3267	8.5387	7.6297	1.80911	0.000110209	At5g57870	--		K03260	translation initiation factor 4G | (RefSeq) eukaryotic translation initiation factor-like (A)	translation initiation factor 4G | (RefSeq) eukaryotic translation initiation factor-like (A)	translation initiation factor 4G | (RefSeq) eukaryotic translation initiation factor-like (A)
Cs08G02472	6.297	4.0145	3.9214	10.8002	5.8866	7.5995	1.70635	0.00272243	At2g24120	--		K10908	DNA-directed RNA polymerase, mitochondrial [EC:2.7.7.6] | (RefSeq) DNA-directed RNA polymerase 3, chloroplastic-like (A)	DNA-directed RNA polymerase, mitochondrial [EC:2.7.7.6] | (RefSeq) DNA-directed RNA polymerase 3, chloroplastic-like (A)	DNA-directed RNA polymerase, mitochondrial [EC:2.7.7.6] | (RefSeq) DNA-directed RNA polymerase 3, chloroplastic-like (A)
Cs08G02530	6.5691	5.2955	5.3753	11.3469	8.0563	10.0241	1.70693	0.000287652	At2g35795	--		K09539	DnaJ homolog subfamily C member 19 | (RefSeq) mitochondrial import inner membrane translocase subunit TIM14-1-like (A)	DnaJ homolog subfamily C member 19 | (RefSeq) mitochondrial import inner membrane translocase subunit TIM14-1-like (A)	DnaJ homolog subfamily C member 19 | (RefSeq) mitochondrial import inner membrane translocase subunit TIM14-1-like (A)
Cs08G02619	7.7315	6.187	8.1388	3.0609	2.1514	3.0451	0.374361	1.88054e-07	At1g21000	--		--
Cs08G02671	8.3833	8.9637	5.8965	15.9191	13.8992	15.0949	1.93229	0.000107594	At1g20430	--		--
Cs09G00167	13.8459	17.3665	11.1384	7.8407	7.8601	9.3488	0.591479	0.00148463	At2g23970	--		K22314	glucosinolate gamma-glutamyl hydrolase [EC:3.4.19.16] | (RefSeq) gamma-glutamyl peptidase 5-like (A)	glucosinolate gamma-glutamyl hydrolase [EC:3.4.19.16] | (RefSeq) gamma-glutamyl peptidase 5-like (A)	glucosinolate gamma-glutamyl hydrolase [EC:3.4.19.16] | (RefSeq) gamma-glutamyl peptidase 5-like (A)
Cs09G00194	17.4815	11.9026	10.6933	28.7651	19.7212	18.3662	1.66808	0.0010083	At2g40360	--		K14824	ribosome biogenesis protein ERB1 | (RefSeq) ribosome biogenesis protein BOP1 homolog (A)	ribosome biogenesis protein ERB1 | (RefSeq) ribosome biogenesis protein BOP1 homolog (A)	ribosome biogenesis protein ERB1 | (RefSeq) ribosome biogenesis protein BOP1 homolog (A)
Cs09G00207	8.6757	9.4455	7.9861	4.5279	5.784	5.3138	0.598518	4.43191e-05	At5g24870	--		K22753	E3 ubiquitin-protein ligase RNF6 [EC:2.3.2.27] | (RefSeq) E3 ubiquitin-protein ligase MBR2-like (A)	E3 ubiquitin-protein ligase RNF6 [EC:2.3.2.27] | (RefSeq) E3 ubiquitin-protein ligase MBR2-like (A)	E3 ubiquitin-protein ligase RNF6 [EC:2.3.2.27] | (RefSeq) E3 ubiquitin-protein ligase MBR2-like (A)
Cs09G00328	33.5222	22.6119	18.3225	40.8681	41.264	45.9148	1.71975	9.87742e-05	At3g19000	--		K24028	salicylic acid 3-hydroxylase [EC:1.14.11.-] | (RefSeq) 1-aminocyclopropane-1-carboxylate oxidase-like (A)	salicylic acid 3-hydroxylase [EC:1.14.11.-] | (RefSeq) 1-aminocyclopropane-1-carboxylate oxidase-like (A)	salicylic acid 3-hydroxylase [EC:1.14.11.-] | (RefSeq) 1-aminocyclopropane-1-carboxylate oxidase-like (A)
Cs09G00532	11.9156	10.7918	8.0727	17.1158	16.1076	13.4626	1.51676	0.000731589	At2g22360	--		K03686	molecular chaperone DnaJ | (RefSeq) chaperone protein dnaJ A6, chloroplastic-like (A)	molecular chaperone DnaJ | (RefSeq) chaperone protein dnaJ A6, chloroplastic-like (A)	molecular chaperone DnaJ | (RefSeq) chaperone protein dnaJ A6, chloroplastic-like (A)
Cs09G00560	7.0743	6.2205	5.567	14.1053	10.4979	9.4385	1.8048	1.35921e-05	At4g38890	--		K05544	tRNA-dihydrouridine synthase 3 [EC:1.3.1.89] | (RefSeq) tRNA-dihydrouridine(47) synthase [NAD(P)(+)]-like (A)	tRNA-dihydrouridine synthase 3 [EC:1.3.1.89] | (RefSeq) tRNA-dihydrouridine(47) synthase [NAD(P)(+)]-like (A)	tRNA-dihydrouridine synthase 3 [EC:1.3.1.89] | (RefSeq) tRNA-dihydrouridine(47) synthase [NAD(P)(+)]-like (A)
Cs09G00567	46.5213	35.2452	29.7918	50.5122	58.1516	61.5224	1.52554	0.000379055	At3g01130	--		K18586	ubiquinone biosynthesis protein COQ4 | (RefSeq) LOW QUALITY PROTEIN: ubiquinone biosynthesis protein COQ4 homolog, mitochondrial-like (A)	ubiquinone biosynthesis protein COQ4 | (RefSeq) LOW QUALITY PROTEIN: ubiquinone biosynthesis protein COQ4 homolog, mitochondrial-like (A)	ubiquinone biosynthesis protein COQ4 | (RefSeq) LOW QUALITY PROTEIN: ubiquinone biosynthesis protein COQ4 homolog, mitochondrial-like (A)
Cs09G00620	11.4338	9.4576	5.3648	16.7686	14.5139	13.6325	1.71064	0.00189971	At4g32400	--		K14684	solute carrier family 25 (mitochondrial phosphate transporter), member 23/24/25/41 | (RefSeq) adenine nucleotide transporter BT1, chloroplastic/mitochondrial-like (A)	solute carrier family 25 (mitochondrial phosphate transporter), member 23/24/25/41 | (RefSeq) adenine nucleotide transporter BT1, chloroplastic/mitochondrial-like (A)	solute carrier family 25 (mitochondrial phosphate transporter), member 23/24/25/41 | (RefSeq) adenine nucleotide transporter BT1, chloroplastic/mitochondrial-like (A)
Cs09G00684	5.8205	5.1673	6.2371	2.9464	3.9255	3.3438	0.593077	0.000392984	At5g47800	--		--
Cs09G00724	34.4095	33.9188	30.2243	9.5297	13.6094	14.0011	0.376857	8.95242e-12	--	--		--
Cs09G00923	30.7928	31.9	33.5544	17.6473	20.628	23.429	0.641102	0.000108054	At3g45850	--		K10398	kinesin family member 11 | (RefSeq) kinesin-like protein KIN-5D (A)	kinesin family member 11 | (RefSeq) kinesin-like protein KIN-5D (A)	kinesin family member 11 | (RefSeq) kinesin-like protein KIN-5D (A)
Cs09G00936	9.1716	9.6133	10.5386	6.1633	4.7634	7.2772	0.620796	0.00213662	At4g01470	--		K09873	aquaporin TIP | (RefSeq) aquaporin TIP1-1-like (A)	aquaporin TIP | (RefSeq) aquaporin TIP1-1-like (A)	aquaporin TIP | (RefSeq) aquaporin TIP1-1-like (A)
Cs09G00937	17.724	21.9015	20.6773	9.9646	12.5111	14.4593	0.612492	0.00168037	At3g46130	--		K09422	transcription factor MYB, plant | (RefSeq) transcription factor MYB59-like (A)	transcription factor MYB, plant | (RefSeq) transcription factor MYB59-like (A)	transcription factor MYB, plant | (RefSeq) transcription factor MYB59-like (A)
Cs09G01050	40.2113	30.8366	26.8541	16.8517	18.3303	19.8764	0.562383	1.16446e-06	At3g54140	--		K14638	solute carrier family 15 (peptide/histidine transporter), member 3/4 | (RefSeq) protein NRT1/ PTR FAMILY 8.1-like isoform X1 (A)	solute carrier family 15 (peptide/histidine transporter), member 3/4 | (RefSeq) protein NRT1/ PTR FAMILY 8.1-like isoform X1 (A)	solute carrier family 15 (peptide/histidine transporter), member 3/4 | (RefSeq) protein NRT1/ PTR FAMILY 8.1-like isoform X1 (A)
Cs09G01051	38.1651	38.8161	39.1528	19.5922	26.3274	23.9923	0.601993	9.33351e-06	At2g38090	--		K05909	laccase [EC:1.10.3.2] | (RefSeq) laccase-4-like (A)	laccase [EC:1.10.3.2] | (RefSeq) laccase-4-like (A)	laccase [EC:1.10.3.2] | (RefSeq) laccase-4-like (A)
Cs09G01061	99.1239	151.566	155.385	66.6476	68.4082	79.8637	0.52926	7.13958e-05	At2g29670	--		--
Cs09G01068	41.1665	51.1265	44.0992	13.1873	18.2344	26.4473	0.424284	7.65104e-06	At1g64780	--		K03320	ammonium transporter, Amt family | (RefSeq) ammonium transporter 1 member 3-like (A)	ammonium transporter, Amt family | (RefSeq) ammonium transporter 1 member 3-like (A)	ammonium transporter, Amt family | (RefSeq) ammonium transporter 1 member 3-like (A)
Cs09G01145	15.2199	14.7283	19.053	7.3253	7.657	8.8983	0.487347	1.92627e-07	At2g46550	--		--
Cs09G01255	9.5911	7.1124	13.0874	5.1343	5.4661	4.9046	0.520461	0.00150547	At3g51380	--		--
Cs09G01298	13.5374	9.1636	11.1989	23.4202	15.7431	17.2095	1.66292	0.000544407	At3g04710_2	--		K24194	boron transporter | (RefSeq) boron transporter 4 (A)	boron transporter | (RefSeq) boron transporter 4 (A)	boron transporter | (RefSeq) boron transporter 4 (A)
Cs09G01372	11.3676	7.9354	6.7642	16.8805	12.8675	12.3772	1.61602	0.000775152	At1g18900	--		K15710	E3 ubiquitin-protein ligase SHPRH [EC:5.6.2.- 2.3.2.27] | (RefSeq) hypothetical protein (A)	E3 ubiquitin-protein ligase SHPRH [EC:5.6.2.- 2.3.2.27] | (RefSeq) hypothetical protein (A)	E3 ubiquitin-protein ligase SHPRH [EC:5.6.2.- 2.3.2.27] | (RefSeq) hypothetical protein (A)
Cs09G01399	67.9894	46.3957	45.277	90.4242	78.8588	79.8787	1.56056	0.000112905	At3g01280	--		K15040	voltage-dependent anion channel protein 2 | (RefSeq) mitochondrial outer membrane protein porin of 34 kDa-like (A)	voltage-dependent anion channel protein 2 | (RefSeq) mitochondrial outer membrane protein porin of 34 kDa-like (A)	voltage-dependent anion channel protein 2 | (RefSeq) mitochondrial outer membrane protein porin of 34 kDa-like (A)
Cs09G01540	10.7049	7.3339	5.4103	18.7164	11.1369	16.6049	1.98124	0.00120094	At4g17310	--		--
Cs09G01756	21.2312	11.0601	20.7892	10.6394	7.4605	7.3548	0.479549	0.000875384	At5g53560	--		K23490	cytochrome b5 | (RefSeq) cytochrome b5-like (A)	cytochrome b5 | (RefSeq) cytochrome b5-like (A)	cytochrome b5 | (RefSeq) cytochrome b5-like (A)
Cs09G01763	50.8966	49.3191	36.3615	33.7375	24.9433	23.1556	0.599195	0.00145286	At4g35320	--		--
Cs09G01782	13.2254	7.5875	15.4336	26.6966	28.4657	32.5131	2.41887	1.44513e-06	At1g27950	--		--
Cs09G01799	5.7016	2.8934	2.9199	1.3858	0.7849	0.9367	0.269859	3.41148e-06	At5g63530	--		K07213	copper chaperone | (RefSeq) hypothetical protein (A)	copper chaperone | (RefSeq) hypothetical protein (A)	copper chaperone | (RefSeq) hypothetical protein (A)
Cs09G01809	20.0938	19.0792	17.605	8.8592	9.9373	11.5784	0.534977	2.79986e-09	At3g26890	--		--
Cs09G01836	8.06	5.096	6.3293	11.8959	9.6263	8.5956	1.54567	0.00289395	At5g15980	--		--
Cs09G01988	46.8612	34.9301	40.29	85.6766	60.1566	66.3776	1.73827	3.18672e-06	At5g56950	--		K11279	nucleosome assembly protein 1-like 1 | (RefSeq) nucleosome assembly protein 1;4-like (A)	nucleosome assembly protein 1-like 1 | (RefSeq) nucleosome assembly protein 1;4-like (A)	nucleosome assembly protein 1-like 1 | (RefSeq) nucleosome assembly protein 1;4-like (A)
Cs09G02003	7.9394	10.5105	8.057	6.2904	5.0191	5.7028	0.641806	0.00186464	At1g17500	--		K01530	phospholipid-translocating ATPase [EC:7.6.2.1] | (RefSeq) probable phospholipid-transporting ATPase 4 (A)	phospholipid-translocating ATPase [EC:7.6.2.1] | (RefSeq) probable phospholipid-transporting ATPase 4 (A)	phospholipid-translocating ATPase [EC:7.6.2.1] | (RefSeq) probable phospholipid-transporting ATPase 4 (A)
Cs09G02142	18.2499	14.8936	11.821	28.1312	28.7199	18.0439	1.66565	0.00138664	At3g20320	--		--
Cs09G02145	5.3138	3.5203	2.6325	7.5961	6.4582	5.9081	1.74092	0.00181786	At2g20710	--		--
Cs09G02185	8.4341	7.5389	7.143	5.4721	2.8347	3.4742	0.509647	0.00193803	At3g54950	--		--
Cs09G02195	9.4415	8.1422	6.7426	4.1879	4.4217	4.6162	0.543683	6.79003e-06	At5g63640	--		K13141	integrator complex subunit 4 | (RefSeq) protein SIEL-like (A)	integrator complex subunit 4 | (RefSeq) protein SIEL-like (A)	integrator complex subunit 4 | (RefSeq) protein SIEL-like (A)
Cs09G02447	11.2359	20.3487	17.6131	5.2644	8.2004	9.649	0.469815	0.002007	At4g38830	--		K24104	GPN-loop GTPase | (RefSeq) LOW QUALITY PROTEIN: uncharacterized protein LOC104799061 (A)	GPN-loop GTPase | (RefSeq) LOW QUALITY PROTEIN: uncharacterized protein LOC104799061 (A)	GPN-loop GTPase | (RefSeq) LOW QUALITY PROTEIN: uncharacterized protein LOC104799061 (A)
Cs09G02453	8.3421	6.4917	7.7245	4.7975	3.3745	4.4922	0.561399	9.18578e-05	--	--		--
Cs09G02483	45.8674	62.0136	56.6022	9.8815	11.7207	19.7638	0.251491	2.76733e-10	At1g61930	--		--
Cs09G02484	54.6358	77.216	83.6382	13.0614	20.2379	26.3397	0.27676	3.31336e-08	At1g11700	--		--
Cs09G02536	34.542	24.0326	25.8474	56.4901	39.975	36.3875	1.57367	0.00101039	At1g31970	--		K14811	ATP-dependent RNA helicase DBP3 [EC:3.6.4.13] | (RefSeq) DEAD-box ATP-dependent RNA helicase 5 (A)	ATP-dependent RNA helicase DBP3 [EC:3.6.4.13] | (RefSeq) DEAD-box ATP-dependent RNA helicase 5 (A)	ATP-dependent RNA helicase DBP3 [EC:3.6.4.13] | (RefSeq) DEAD-box ATP-dependent RNA helicase 5 (A)
Cs09G02560	18.1269	20.231	24.6885	13.0714	8.6755	11.0584	0.520336	0.00029827	At2g35470	--		--
Cs09G02587	3.6727	2.9135	2.6063	1.8707	1.731	1.5777	0.563438	0.00139593	At4g17980	--		K00521	ferric-chelate reductase [EC:1.16.1.7] | (RefSeq) ferric reduction oxidase 7, chloroplastic-like (A)	ferric-chelate reductase [EC:1.16.1.7] | (RefSeq) ferric reduction oxidase 7, chloroplastic-like (A)	ferric-chelate reductase [EC:1.16.1.7] | (RefSeq) ferric reduction oxidase 7, chloroplastic-like (A)
Cs09G02603	16.2515	17.0455	10.4186	22.1214	21.299	26.2306	1.59328	0.00184955	At3g59840	--		K09286	EREBP-like factor | (RefSeq) ethylene-responsive transcription factor TINY-like (A)	EREBP-like factor | (RefSeq) ethylene-responsive transcription factor TINY-like (A)	EREBP-like factor | (RefSeq) ethylene-responsive transcription factor TINY-like (A)
Cs09G02663	2.4915	2.2163	2.5034	3.7837	3.8369	3.209	1.50178	0.00141937	At5g41460	--		K14780	ATP-dependent RNA helicase DHX37/DHR1 [EC:3.6.4.13] | (RefSeq) ATP-dependent RNA helicase DEAH13-like isoform X1 (A)	ATP-dependent RNA helicase DHX37/DHR1 [EC:3.6.4.13] | (RefSeq) ATP-dependent RNA helicase DEAH13-like isoform X1 (A)	ATP-dependent RNA helicase DHX37/DHR1 [EC:3.6.4.13] | (RefSeq) ATP-dependent RNA helicase DEAH13-like isoform X1 (A)
Cs09G02664	26.2358	25.4113	34.1482	16.9167	16.7911	19.2108	0.616801	0.000287051	At5g41410	--		--
Cs09G02732	7.8222	9.1156	8.5578	4.5544	4.2244	5.345	0.55397	0.000143082	At1g62990	--		K19589	release factor glutamine methyltransferase [EC:2.1.1.297] | (RefSeq) uncharacterized protein LOC100283871 (A)	release factor glutamine methyltransferase [EC:2.1.1.297] | (RefSeq) uncharacterized protein LOC100283871 (A)	release factor glutamine methyltransferase [EC:2.1.1.297] | (RefSeq) uncharacterized protein LOC100283871 (A)
Cs09G02819	13.6502	14.7977	12.9558	8.0137	8.2296	10.0785	0.635735	0.000342965	--	--		--
Cs09G02822	13.0659	10.8329	7.4707	29.4009	18.7826	22.0397	2.23858	4.09423e-06	At1g23100	--		K04078	chaperonin GroES | (RefSeq) 10 kDa chaperonin-like (A)	chaperonin GroES | (RefSeq) 10 kDa chaperonin-like (A)	chaperonin GroES | (RefSeq) 10 kDa chaperonin-like (A)
Cs09G02888	7.7981	8.5409	10.2292	20.9393	19.2122	17.4717	2.16888	2.98264e-05	--	--		--
Cs09G02976	25.1598	37.219	41.5924	17.5471	17.1294	20.8681	0.534231	0.000402196	At1g13990	--		--
Cs09G03049	2.9801	6.2241	1.996	1.2241	0.4735	1.5636	0.291173	0.00378695	At1g24130	--		--
Cs09G03120	6.9219	4.4054	4.8828	10.5755	7.8967	7.9102	1.62753	0.000849121	At4g19610	--		K14787	multiple RNA-binding domain-containing protein 1 | (RefSeq) multiple RNA-binding domain-containing protein 1 isoform X1 (A)	multiple RNA-binding domain-containing protein 1 | (RefSeq) multiple RNA-binding domain-containing protein 1 isoform X1 (A)	multiple RNA-binding domain-containing protein 1 | (RefSeq) multiple RNA-binding domain-containing protein 1 isoform X1 (A)
Cs09G03123	9.1223	6.812	7.4481	14.207	11.24	10.2242	1.52556	0.000527568	At1g13160	--		K14856	protein SDA1 | (RefSeq) protein SDA1 homolog (A)	protein SDA1 | (RefSeq) protein SDA1 homolog (A)	protein SDA1 | (RefSeq) protein SDA1 homolog (A)
Cs09G03169	347.87	270.721	181.942	608.166	486.913	453.209	1.93407	8.53221e-06	At1g30230	--		K03232	elongation factor 1-beta | (RefSeq) elongation factor 1-delta-like (A)	elongation factor 1-beta | (RefSeq) elongation factor 1-delta-like (A)	elongation factor 1-beta | (RefSeq) elongation factor 1-delta-like (A)
Cs09G03224	11.6037	13.3722	15.8723	6.7938	7.794	8.1023	0.555474	0.000223425	At5g41350	--		K22378	E3 ubiquitin-protein ligase RNF181 [EC:2.3.2.27] | (RefSeq) RING-H2 finger protein ATL73-like (A)	E3 ubiquitin-protein ligase RNF181 [EC:2.3.2.27] | (RefSeq) RING-H2 finger protein ATL73-like (A)	E3 ubiquitin-protein ligase RNF181 [EC:2.3.2.27] | (RefSeq) RING-H2 finger protein ATL73-like (A)
Cs09G03432	23.2592	17.5026	8.7446	31.971	27.6575	29.0129	1.7905	0.00284409	At4g01100	--		K14684	solute carrier family 25 (mitochondrial phosphate transporter), member 23/24/25/41 | (RefSeq) mitochondrial adenine nucleotide transporter ADNT1 (A)	solute carrier family 25 (mitochondrial phosphate transporter), member 23/24/25/41 | (RefSeq) mitochondrial adenine nucleotide transporter ADNT1 (A)	solute carrier family 25 (mitochondrial phosphate transporter), member 23/24/25/41 | (RefSeq) mitochondrial adenine nucleotide transporter ADNT1 (A)
Cs09G03526	17.5153	13.2059	12.3867	24.6607	17.4961	24.7301	1.55162	0.00340518	At1g22270_1	--		K15448	multifunctional methyltransferase subunit TRM112 | (RefSeq) multifunctional methyltransferase subunit TRM112-like protein At1g22270 (A)	multifunctional methyltransferase subunit TRM112 | (RefSeq) multifunctional methyltransferase subunit TRM112-like protein At1g22270 (A)	multifunctional methyltransferase subunit TRM112 | (RefSeq) multifunctional methyltransferase subunit TRM112-like protein At1g22270 (A)
Cs09G03561	2.1267	1.0418	1.1223	2.8603	3.7268	2.8193	2.19223	0.00205715	At3g56870	--		--
Cs09G03572	16.6915	16.4978	27.196	10.6781	11.7515	10.986	0.553373	0.00140812	At1g19300	--		K20893	probable galacturonosyltransferase-like 1 [EC:2.4.1.-] | (RefSeq) probable galacturonosyltransferase-like 1 (A)	probable galacturonosyltransferase-like 1 [EC:2.4.1.-] | (RefSeq) probable galacturonosyltransferase-like 1 (A)	probable galacturonosyltransferase-like 1 [EC:2.4.1.-] | (RefSeq) probable galacturonosyltransferase-like 1 (A)
Cs09G03620	421.153	408.365	512.502	228.123	262.615	305.059	0.592985	3.92991e-05	At1g47128_1	--		K16292	KDEL-tailed cysteine endopeptidase [EC:3.4.22.-] | (RefSeq) vignain-like (A)	KDEL-tailed cysteine endopeptidase [EC:3.4.22.-] | (RefSeq) vignain-like (A)	KDEL-tailed cysteine endopeptidase [EC:3.4.22.-] | (RefSeq) vignain-like (A)
Cs09G03642	7.2147	8.0959	9.4287	4.3712	4.2085	4.4873	0.528188	1.70825e-05	At4g37370	--		K20620	fatty acid hydroxylase | (RefSeq) cytochrome P450 81Q32 (A)	fatty acid hydroxylase | (RefSeq) cytochrome P450 81Q32 (A)	fatty acid hydroxylase | (RefSeq) cytochrome P450 81Q32 (A)
Cs09G03652	29.5417	23.0188	25.6095	10.7336	15.5529	15.7494	0.53775	1.1086e-05	At5g67360	--		K15333	tRNA guanosine-2'-O-methyltransferase [EC:2.1.1.34] | (RefSeq) uncharacterized protein LOC104224633 (A)	tRNA guanosine-2'-O-methyltransferase [EC:2.1.1.34] | (RefSeq) uncharacterized protein LOC104224633 (A)	tRNA guanosine-2'-O-methyltransferase [EC:2.1.1.34] | (RefSeq) uncharacterized protein LOC104224633 (A)
Cs09G03746	16.9789	13.499	18.3473	7.8009	9.8326	8.4467	0.534154	1.40919e-05	At5g53420	--		K22377	E3 ubiquitin-protein ligase listerin [EC:2.3.2.27] | (RefSeq) hypothetical protein (A)	E3 ubiquitin-protein ligase listerin [EC:2.3.2.27] | (RefSeq) hypothetical protein (A)	E3 ubiquitin-protein ligase listerin [EC:2.3.2.27] | (RefSeq) hypothetical protein (A)
Cs09G03767	56.8568	56.7525	69.8036	37.1446	38.6729	40.6345	0.634917	8.31475e-05	At3g49260	--		--
Cs09G03773	8.5828	8.896	12.0241	5.0339	5.5977	6.5672	0.582953	0.00124208	At2g46550	--		--
Cs09G03840	5.2469	3.191	3.2783	11.1478	5.191	6.4969	1.94907	0.00257525	At3g03060	--		K17681	ATPase family AAA domain-containing protein 3A/B | (RefSeq) ATPase family AAA domain-containing protein 3-B (A)	ATPase family AAA domain-containing protein 3A/B | (RefSeq) ATPase family AAA domain-containing protein 3-B (A)	ATPase family AAA domain-containing protein 3A/B | (RefSeq) ATPase family AAA domain-containing protein 3-B (A)
Cs09G03907	3.9894	2.5732	2.9685	4.6377	6.7544	5.7562	1.79919	0.000214091	At5g37630	--		K06678	condensin complex subunit 3 | (RefSeq) condensin complex subunit 3 (A)	condensin complex subunit 3 | (RefSeq) condensin complex subunit 3 (A)	condensin complex subunit 3 | (RefSeq) condensin complex subunit 3 (A)
Cs09G03965	63.1578	58.2385	60.8931	20.5311	20.0358	29.1249	0.382314	2.63506e-13	At2g21970	--		--
Cs09G04025	11.1654	10.3635	13.0171	2.5617	6.4606	6.207	0.440841	0.00196752	At1g50640	--		K09286	EREBP-like factor | (RefSeq) ethylene-responsive transcription factor 3-like (A)	EREBP-like factor | (RefSeq) ethylene-responsive transcription factor 3-like (A)	EREBP-like factor | (RefSeq) ethylene-responsive transcription factor 3-like (A)
Cs09G04094	135.214	113.324	76.5681	168.171	163.737	151.168	1.4859	0.00139528	At3g20390	--		K09022	2-iminobutanoate/2-iminopropanoate deaminase [EC:3.5.99.10] | (RefSeq) reactive Intermediate Deaminase A, chloroplastic (A)	2-iminobutanoate/2-iminopropanoate deaminase [EC:3.5.99.10] | (RefSeq) reactive Intermediate Deaminase A, chloroplastic (A)	2-iminobutanoate/2-iminopropanoate deaminase [EC:3.5.99.10] | (RefSeq) reactive Intermediate Deaminase A, chloroplastic (A)
Cs09G04219	104.699	96.6347	136.895	84.1207	62.022	48.0767	0.574226	0.00349033	At3g51030	--		K03671	thioredoxin 1 | (RefSeq) thioredoxin H-type 1-like (A)	thioredoxin 1 | (RefSeq) thioredoxin H-type 1-like (A)	thioredoxin 1 | (RefSeq) thioredoxin H-type 1-like (A)
Cs09G04274	15.1942	12.0949	11.2317	23.3237	17.7434	16.7426	1.50074	0.00337861	At5g52370	--		K17412	small subunit ribosomal protein S34 | (RefSeq) hypothetical protein (A)	small subunit ribosomal protein S34 | (RefSeq) hypothetical protein (A)	small subunit ribosomal protein S34 | (RefSeq) hypothetical protein (A)
Cs09G04480	1.5161	2.1201	1.5242	10.4422	12.6538	1.4398	4.75463	0.000486444	At4g27280	--		K24345	calcium-binding protein KIC and related proteins | (RefSeq) calcium-binding protein PBP1-like (A)	calcium-binding protein KIC and related proteins | (RefSeq) calcium-binding protein PBP1-like (A)	calcium-binding protein KIC and related proteins | (RefSeq) calcium-binding protein PBP1-like (A)
Cs09G04566	6.1285	8.3673	11.458	4.168	4.5479	3.9638	0.488549	0.00135961	At3g12920	--		K19042	E3 ubiquitin-protein ligase BOI and related proteins [EC:2.3.2.27] | (RefSeq) probable BOI-related E3 ubiquitin-protein ligase 3 (A)	E3 ubiquitin-protein ligase BOI and related proteins [EC:2.3.2.27] | (RefSeq) probable BOI-related E3 ubiquitin-protein ligase 3 (A)	E3 ubiquitin-protein ligase BOI and related proteins [EC:2.3.2.27] | (RefSeq) probable BOI-related E3 ubiquitin-protein ligase 3 (A)
Cs09G04572	8.2332	9.2028	10.066	2.9407	3.1974	3.0513	0.334136	1.98097e-11	At1g56010	--		K00521	ferric-chelate reductase [EC:1.16.1.7] | (RefSeq) ferric reduction oxidase 7, chloroplastic-like (A)	ferric-chelate reductase [EC:1.16.1.7] | (RefSeq) ferric reduction oxidase 7, chloroplastic-like (A)	ferric-chelate reductase [EC:1.16.1.7] | (RefSeq) ferric reduction oxidase 7, chloroplastic-like (A)
Cs09G04615	17.1846	14.1671	10.6578	30.1831	28.5863	26.6527	2.0334	3.05628e-05	--	--		--
Cs09G04634	15.0839	11.9253	13.4676	22.4099	20.7268	19.8064	1.55504	4.48397e-05	At3g59650	--		K17424	large subunit ribosomal protein L43 | (RefSeq) 54S ribosomal protein L51, mitochondrial-like isoform X1 (A)	large subunit ribosomal protein L43 | (RefSeq) 54S ribosomal protein L51, mitochondrial-like isoform X1 (A)	large subunit ribosomal protein L43 | (RefSeq) 54S ribosomal protein L51, mitochondrial-like isoform X1 (A)
Cs09G04642	11.8196	10.688	15.037	7.6898	6.0615	6.809	0.547623	0.00222691	At4g38060	--		--
Cs09G04664	16.2637	21.3887	17.493	12.3114	9.5363	12.4843	0.622572	0.00109974	At1g10080	--		K21989	calcium permeable stress-gated cation channel | (RefSeq) CSC1-like protein RXW8 isoform X1 (A)	calcium permeable stress-gated cation channel | (RefSeq) CSC1-like protein RXW8 isoform X1 (A)	calcium permeable stress-gated cation channel | (RefSeq) CSC1-like protein RXW8 isoform X1 (A)
Cs09G04668	4.9135	2.6548	2.3006	11.1612	7.0729	7.8285	2.64088	3.13869e-06	At1g42440	--		K14799	pre-rRNA-processing protein TSR1 | (RefSeq) pre-rRNA-processing protein TSR1 homolog (A)	pre-rRNA-processing protein TSR1 | (RefSeq) pre-rRNA-processing protein TSR1 homolog (A)	pre-rRNA-processing protein TSR1 | (RefSeq) pre-rRNA-processing protein TSR1 homolog (A)
Cs09G04688	10.6145	10.1229	8.5725	5.9805	5.0168	4.1834	0.517938	1.02024e-05	At1g60420	--		K17609	nucleoredoxin [EC:1.8.1.8] | (RefSeq) probable nucleoredoxin 2 (A)	nucleoredoxin [EC:1.8.1.8] | (RefSeq) probable nucleoredoxin 2 (A)	nucleoredoxin [EC:1.8.1.8] | (RefSeq) probable nucleoredoxin 2 (A)
Cs09G04800	85.7952	81.6891	112.764	52.2306	54.0795	63.6485	0.606457	0.000433071	At5g51990	--		K09286	EREBP-like factor | (RefSeq) dehydration-responsive element-binding protein 1E-like (A)	EREBP-like factor | (RefSeq) dehydration-responsive element-binding protein 1E-like (A)	EREBP-like factor | (RefSeq) dehydration-responsive element-binding protein 1E-like (A)
Cs09G04840	213.339	175.374	156.539	147.282	76.0884	81.952	0.559966	0.00248723	At3g48940	--		K08360	transmembrane ascorbate-dependent reductase [EC:7.2.1.3] | (RefSeq) uncharacterized protein LOC7484383 isoform X1 (A)	transmembrane ascorbate-dependent reductase [EC:7.2.1.3] | (RefSeq) uncharacterized protein LOC7484383 isoform X1 (A)	transmembrane ascorbate-dependent reductase [EC:7.2.1.3] | (RefSeq) uncharacterized protein LOC7484383 isoform X1 (A)
Cs09G04884	10.9173	7.7047	10.4395	4.2544	6.4567	5.6473	0.562889	0.00118367	At5g20270	--		K07297	adiponectin receptor | (RefSeq) heptahelical transmembrane protein 1-like (A)	adiponectin receptor | (RefSeq) heptahelical transmembrane protein 1-like (A)	adiponectin receptor | (RefSeq) heptahelical transmembrane protein 1-like (A)
Cs09G04967	29.9278	21.6446	23.5765	44.6799	31.4613	38.8646	1.53037	0.000543746	At2g37510	--		K13195	cold-inducible RNA-binding protein | (RefSeq) organelle RRM domain-containing protein 6, chloroplastic (A)	cold-inducible RNA-binding protein | (RefSeq) organelle RRM domain-containing protein 6, chloroplastic (A)	cold-inducible RNA-binding protein | (RefSeq) organelle RRM domain-containing protein 6, chloroplastic (A)
Cs09G04984	2.353	1.8368	1.8933	0.8246	0.6113	0.7416	0.357959	9.56226e-06	At2g37580_2	--		K20891	beta-glucuronosyltransferase [EC:2.4.1.-] | (RefSeq) beta-glucuronosyltransferase GlcAT14C (A)	beta-glucuronosyltransferase [EC:2.4.1.-] | (RefSeq) beta-glucuronosyltransferase GlcAT14C (A)	beta-glucuronosyltransferase [EC:2.4.1.-] | (RefSeq) beta-glucuronosyltransferase GlcAT14C (A)
Cs09G05011	17.3582	10.6596	11.2068	26.7134	18.452	19.1277	1.6391	0.00139897	At1g04870	--		K11434	type I protein arginine methyltransferase [EC:2.1.1.319] | (RefSeq) protein arginine N-methyltransferase PRMT10 (A)	type I protein arginine methyltransferase [EC:2.1.1.319] | (RefSeq) protein arginine N-methyltransferase PRMT10 (A)	type I protein arginine methyltransferase [EC:2.1.1.319] | (RefSeq) protein arginine N-methyltransferase PRMT10 (A)
Cs09G05074	13.391	23.3313	25.6008	5.0573	8.0376	10.4347	0.377542	8.4892e-05	At3g52820	--		K22390	acid phosphatase type 7 | (RefSeq) purple acid phosphatase 22-like (A)	acid phosphatase type 7 | (RefSeq) purple acid phosphatase 22-like (A)	acid phosphatase type 7 | (RefSeq) purple acid phosphatase 22-like (A)
Cs09G05093	19.0041	48.074	1.0036	1.1474	1.8747	0.7535	0.0554569	0.000891681	At1g54500	--		--
Cs09G05155	3.3905	0.8753	0.1203	27.3489	31.9598	19.5078	17.9696	6.48947e-10	At1g12030	--		--
Cs09G05156	1.7329	0.8948	0	25.7073	25.6085	17.1797	26.0667	7.7002e-15	At1g12030	--		--
Cs09G05200	6.2416	7.8372	6.8201	2.4238	2.5072	4.909	0.470838	0.00133275	At3g16180	--		K14638	solute carrier family 15 (peptide/histidine transporter), member 3/4 | (RefSeq) protein NRT1/ PTR FAMILY 1.1-like (A)	solute carrier family 15 (peptide/histidine transporter), member 3/4 | (RefSeq) protein NRT1/ PTR FAMILY 1.1-like (A)	solute carrier family 15 (peptide/histidine transporter), member 3/4 | (RefSeq) protein NRT1/ PTR FAMILY 1.1-like (A)
Cs09G05435	15.8369	15.4937	14.3736	26.4305	27.7945	23.6318	1.70349	1.31262e-07	At1g27050	--		--
Cs10G00073	9.8218	7.319	6.602	16.5479	14.2579	12.4053	1.81997	3.2524e-06	At3g56680	--		K14771	U3 small nucleolar RNA-associated protein 19 | (RefSeq) hypothetical protein (A)	U3 small nucleolar RNA-associated protein 19 | (RefSeq) hypothetical protein (A)	U3 small nucleolar RNA-associated protein 19 | (RefSeq) hypothetical protein (A)
Cs10G00111	3.8097	4.3338	4.4355	8.8702	6.8738	7.4126	1.84089	8.24864e-05	At1g53720	--		K12735	peptidyl-prolyl cis-trans isomerase-like 4 [EC:5.2.1.8] | (RefSeq) peptidyl-prolyl cis-trans isomerase CYP59 (A)	peptidyl-prolyl cis-trans isomerase-like 4 [EC:5.2.1.8] | (RefSeq) peptidyl-prolyl cis-trans isomerase CYP59 (A)	peptidyl-prolyl cis-trans isomerase-like 4 [EC:5.2.1.8] | (RefSeq) peptidyl-prolyl cis-trans isomerase CYP59 (A)
Cs10G00126	5.0678	4.2879	3.0826	7.5642	7.0251	5.6582	1.62783	0.00244277	At3g12150	--		--
Cs10G00145	15.6658	12.3331	11.091	37.7306	23.4103	38.237	2.54229	8.56252e-09	At3g13230	--		K11884	RNA-binding protein PNO1 | (RefSeq) RNA-binding protein pno1-like isoform X1 (A)	RNA-binding protein PNO1 | (RefSeq) RNA-binding protein pno1-like isoform X1 (A)	RNA-binding protein PNO1 | (RefSeq) RNA-binding protein pno1-like isoform X1 (A)
Cs10G00166	36.8484	40.2299	32.2056	9.9742	11.5349	17.024	0.352596	2.20407e-09	At3g12490	--		K13899	cystatin-C | (RefSeq) cysteine proteinase inhibitor 4-like (A)	cystatin-C | (RefSeq) cysteine proteinase inhibitor 4-like (A)	cystatin-C | (RefSeq) cysteine proteinase inhibitor 4-like (A)
Cs10G00215	13.353	12.9707	8.3758	4.046	5.2515	4.7986	0.406234	5.16515e-08	At4g24550	--		K12402	AP-4 complex subunit mu-1 | (RefSeq) AP-4 complex subunit mu isoform X1 (A)	AP-4 complex subunit mu-1 | (RefSeq) AP-4 complex subunit mu isoform X1 (A)	AP-4 complex subunit mu-1 | (RefSeq) AP-4 complex subunit mu isoform X1 (A)
Cs10G00226	4.2706	2.3262	2.9973	1.0816	1.2165	1.3044	0.375491	1.54804e-06	At3g47090	--		K18195	rhamnogalacturonan endolyase [EC:4.2.2.23] | (RefSeq) probable LRR receptor-like serine/threonine-protein kinase At3g47570 (A)	rhamnogalacturonan endolyase [EC:4.2.2.23] | (RefSeq) probable LRR receptor-like serine/threonine-protein kinase At3g47570 (A)	rhamnogalacturonan endolyase [EC:4.2.2.23] | (RefSeq) probable LRR receptor-like serine/threonine-protein kinase At3g47570 (A)
Cs10G00425	25.9871	26.8765	27.8076	13.82	16.7459	21.0468	0.639791	0.00168219	At2g22430	--		K09338	homeobox-leucine zipper protein | (RefSeq) homeobox-leucine zipper protein ATHB-6 (A)	homeobox-leucine zipper protein | (RefSeq) homeobox-leucine zipper protein ATHB-6 (A)	homeobox-leucine zipper protein | (RefSeq) homeobox-leucine zipper protein ATHB-6 (A)
Cs10G00503	3.8676	5.8124	5.4446	12.0697	15.0424	7.901	2.31498	0.000144426	At1g22710	--		K15378	solute carrier family 45, member 1/2/4 | (RefSeq) sucrose transport protein-like (A)	solute carrier family 45, member 1/2/4 | (RefSeq) sucrose transport protein-like (A)	solute carrier family 45, member 1/2/4 | (RefSeq) sucrose transport protein-like (A)
Cs10G00577	20.8297	19.1728	17.1692	33.7072	30.1693	29.5402	1.63397	3.13737e-10	At5g64580	--		K03798	cell division protease FtsH [EC:3.4.24.-] | (RefSeq) cell division protease FtsH (A)	cell division protease FtsH [EC:3.4.24.-] | (RefSeq) cell division protease FtsH (A)	cell division protease FtsH [EC:3.4.24.-] | (RefSeq) cell division protease FtsH (A)
Cs10G00777	47.6268	38.1968	36.1099	13.5343	22.5446	15.6338	0.424106	2.30128e-07	At5g53310	--		--
Cs10G01040	6.6636	6.9524	7.2337	4.3789	4.6055	4.4031	0.642096	0.000462444	At5g01960	--		K22379	E3 ubiquitin-protein ligase RNFT1 [EC:2.3.2.27] | (RefSeq) RING finger and transmembrane domain-containing protein 1-like (A)	E3 ubiquitin-protein ligase RNFT1 [EC:2.3.2.27] | (RefSeq) RING finger and transmembrane domain-containing protein 1-like (A)	E3 ubiquitin-protein ligase RNFT1 [EC:2.3.2.27] | (RefSeq) RING finger and transmembrane domain-containing protein 1-like (A)
Cs10G01056	3.9809	10.1	9.1378	2.4997	3.5325	2.459	0.365705	0.0016608	At3g14570	--		K11000	callose synthase [EC:2.4.1.-] | (RefSeq) putative callose synthase 8 isoform X1 (A)	callose synthase [EC:2.4.1.-] | (RefSeq) putative callose synthase 8 isoform X1 (A)	callose synthase [EC:2.4.1.-] | (RefSeq) putative callose synthase 8 isoform X1 (A)
Cs10G01078	23.1644	22.7295	22.0697	9.6314	10.6723	12.4052	0.481271	4.66895e-12	At1g73390	--		--
Cs10G01142	6.8606	10.1555	8.6186	4.7974	3.757	5.7358	0.557455	0.00207055	At1g74110	--		K20619	cytochrome P450 family 78 subfamily A | (RefSeq) cytochrome P450 78A5-like (A)	cytochrome P450 family 78 subfamily A | (RefSeq) cytochrome P450 78A5-like (A)	cytochrome P450 family 78 subfamily A | (RefSeq) cytochrome P450 78A5-like (A)
Cs10G01194	47.4904	41.2129	34.598	64.7717	58.3153	59.065	1.47729	7.92375e-06	At5g23040	--		--
Cs10G01265	13.6252	8.6945	9.5778	22.9334	16.4332	14.7202	1.69564	0.0038173	--	--		--
Cs10G01298	76.1975	63.3736	61.1347	117.323	120.125	105.922	1.71081	4.10177e-12	At1g56050	--		K19788	obg-like ATPase 1 | (RefSeq) ribosome-binding ATPase YchF (A)	obg-like ATPase 1 | (RefSeq) ribosome-binding ATPase YchF (A)	obg-like ATPase 1 | (RefSeq) ribosome-binding ATPase YchF (A)
Cs10G01344	15.9608	14.9502	11.2308	6.9139	7.814	9.8227	0.582571	0.000518453	At1g55760	--		K10523	speckle-type POZ protein | (RefSeq) BTB/POZ domain-containing protein At1g55760-like (A)	speckle-type POZ protein | (RefSeq) BTB/POZ domain-containing protein At1g55760-like (A)	speckle-type POZ protein | (RefSeq) BTB/POZ domain-containing protein At1g55760-like (A)
Cs10G01424	4.5705	3.1466	1.4415	6.296	11.1299	13.7204	3.40077	9.56162e-05	At3g51030	--		K03671	thioredoxin 1 | (RefSeq) thioredoxin H1-like (A)	thioredoxin 1 | (RefSeq) thioredoxin H1-like (A)	thioredoxin 1 | (RefSeq) thioredoxin H1-like (A)
Cs10G01438	9.7254	6.776	6.6966	14.004	11.038	11.9601	1.59506	0.000144719	At3g49990	--		K14798	protein LTV1 | (RefSeq) protein LTV1 homolog (A)	protein LTV1 | (RefSeq) protein LTV1 homolog (A)	protein LTV1 | (RefSeq) protein LTV1 homolog (A)
Cs10G01605	7.1401	9.2105	7.1594	4.1251	4.9675	4.308	0.569996	0.000623723	At2g42760	--		--
Cs10G01637	203.198	254.949	360.827	98.3067	139.534	134.886	0.455115	3.68771e-05	At5g35110	--		--
Cs10G01651	109.773	114.579	151.409	71.8201	85.8104	84.3464	0.643964	0.00213925	At2g15580	--		K22378	E3 ubiquitin-protein ligase RNF181 [EC:2.3.2.27] | (RefSeq) E3 ubiquitin-protein ligase RNF181 (A)	E3 ubiquitin-protein ligase RNF181 [EC:2.3.2.27] | (RefSeq) E3 ubiquitin-protein ligase RNF181 (A)	E3 ubiquitin-protein ligase RNF181 [EC:2.3.2.27] | (RefSeq) E3 ubiquitin-protein ligase RNF181 (A)
Cs10G01655	65.4835	70.7933	113.647	36.4108	31.6585	42.892	0.44398	1.656e-05	At5g25280	--		--
Cs10G01707	4.376	2.8913	5.2101	1.1702	1.8572	1.6833	0.377539	8.30649e-05	At1g15410	--		--
Cs10G01708	1.6813	0.3116	1.3461	11.8883	11.3275	6.231	8.81905	4.44876e-09	At2g26700_1	--		--
Cs10G01738	38.8855	31.8771	23.0008	50.1708	48.1173	47.8341	1.55841	0.000165429	At3g46010	--		K05765	cofilin | (RefSeq) actin-depolymerizing factor 1 (A)	cofilin | (RefSeq) actin-depolymerizing factor 1 (A)	cofilin | (RefSeq) actin-depolymerizing factor 1 (A)
Cs10G01914	21.0416	19.0045	18.5363	34.0211	36.2961	26.4749	1.65224	7.53194e-05	At5g50810	--		K17780	mitochondrial import inner membrane translocase subunit TIM8 | (RefSeq) mitochondrial import inner membrane translocase subunit TIM8-like (A)	mitochondrial import inner membrane translocase subunit TIM8 | (RefSeq) mitochondrial import inner membrane translocase subunit TIM8-like (A)	mitochondrial import inner membrane translocase subunit TIM8 | (RefSeq) mitochondrial import inner membrane translocase subunit TIM8-like (A)
Cs10G01943	25.3295	20.6087	15.447	33.0806	32.3271	31.8165	1.58384	5.91181e-05	At4g16580	--		K17508	protein phosphatase PTC7 [EC:3.1.3.16] | (RefSeq) probable protein phosphatase 2C 80 isoform X1 (A)	protein phosphatase PTC7 [EC:3.1.3.16] | (RefSeq) probable protein phosphatase 2C 80 isoform X1 (A)	protein phosphatase PTC7 [EC:3.1.3.16] | (RefSeq) probable protein phosphatase 2C 80 isoform X1 (A)
Cs10G01968	5.4897	5.5469	4.9704	8.4623	8.8941	7.2349	1.53628	0.000459662	7291278	--		--
Cs10G01969	1.189	1.1081	0.3704	4.817	5.4333	2.3538	4.72506	1.1969e-05	At5g67420	--		K07025	putative hydrolase of the HAD superfamily | (RefSeq) uncharacterized protein LOC114292903 (A)	putative hydrolase of the HAD superfamily | (RefSeq) uncharacterized protein LOC114292903 (A)	putative hydrolase of the HAD superfamily | (RefSeq) uncharacterized protein LOC114292903 (A)
Cs10G02035	5.2816	5.1306	3.8116	12.4144	7.2781	7.5643	1.91628	0.00216149	At5g62440	--		K01855	tRNA pseudouridine38/39 synthase [EC:5.4.99.45] | (RefSeq) pus4; tRNA pseudouridine synthase mitochondrial precursor (A)	tRNA pseudouridine38/39 synthase [EC:5.4.99.45] | (RefSeq) pus4; tRNA pseudouridine synthase mitochondrial precursor (A)	tRNA pseudouridine38/39 synthase [EC:5.4.99.45] | (RefSeq) pus4; tRNA pseudouridine synthase mitochondrial precursor (A)
Cs10G02104	0.8896	0.5085	0.9244	1.9694	1.3664	2.0135	2.30325	0.000984097	At3g48250	--		K17710	pentatricopeptide repeat domain-containing protein 1 | (RefSeq) pentatricopeptide repeat-containing protein At5g39710-like (A)	pentatricopeptide repeat domain-containing protein 1 | (RefSeq) pentatricopeptide repeat-containing protein At5g39710-like (A)	pentatricopeptide repeat domain-containing protein 1 | (RefSeq) pentatricopeptide repeat-containing protein At5g39710-like (A)
Cs10G02109	2.1267	1.6106	3.7228	7.8875	8.1025	5.7538	2.91468	0.000326912	At4g24690_1	--		K17987	next to BRCA1 gene 1 protein | (RefSeq) protein NBR1 homolog (A)	next to BRCA1 gene 1 protein | (RefSeq) protein NBR1 homolog (A)	next to BRCA1 gene 1 protein | (RefSeq) protein NBR1 homolog (A)
Cs10G02229	20.327	18.955	26.4381	13.6063	14.9412	12.8864	0.63046	0.0011699	At3g01560	--		K13192	RNA-binding protein 26 | (RefSeq) zinc finger CCCH domain-containing protein 41-like (A)	RNA-binding protein 26 | (RefSeq) zinc finger CCCH domain-containing protein 41-like (A)	RNA-binding protein 26 | (RefSeq) zinc finger CCCH domain-containing protein 41-like (A)
Cs10G02232	35.3261	25.8935	25.1467	63.1892	45.2947	44.2537	1.76849	9.22938e-06	At5g14520	--		K14843	pescadillo | (RefSeq) pescadillo homolog (A)	pescadillo | (RefSeq) pescadillo homolog (A)	pescadillo | (RefSeq) pescadillo homolog (A)
Cs10G02298	12.9061	11.5175	17.0305	6.0051	7.2297	9.3423	0.544629	0.0016517	At3g27210	--		--
Cs10G02355	10.0924	7.1677	9.3298	17.8851	11.2995	12.6613	1.57375	0.00330533	At3g26410	--		K15430	tRNA (guanine10-N2)-methyltransferase [EC:2.1.1.214] | (RefSeq) tRNA (guanine(10)-N2)-methyltransferase homolog (A)	tRNA (guanine10-N2)-methyltransferase [EC:2.1.1.214] | (RefSeq) tRNA (guanine(10)-N2)-methyltransferase homolog (A)	tRNA (guanine10-N2)-methyltransferase [EC:2.1.1.214] | (RefSeq) tRNA (guanine(10)-N2)-methyltransferase homolog (A)
Cs10G02606	99.7694	65.7258	39.3066	156.254	123.233	140.189	2.04918	0.000281043	At1g49410	--		--
Cs10G02613	5.7353	6.3335	4.0465	2.6215	3.4571	3.0225	0.564749	0.00166391	At5g66600	--		--
Cs10G02697	36.6283	32.2583	23.2261	62.4131	57.5943	47.8743	1.82257	1.14065e-06	At4g34820	--		--
Cs10G02707	177.361	166.021	198.736	372.432	402.823	356.661	2.08795	1.63269e-15	At2g21130	--		K01802	peptidylprolyl isomerase [EC:5.2.1.8] | (RefSeq) peptidyl-prolyl cis-trans isomerase-like (A)	peptidylprolyl isomerase [EC:5.2.1.8] | (RefSeq) peptidyl-prolyl cis-trans isomerase-like (A)	peptidylprolyl isomerase [EC:5.2.1.8] | (RefSeq) peptidyl-prolyl cis-trans isomerase-like (A)
Cs10G02777	75.1628	87.4856	62.0616	36.758	49.9214	52.7998	0.620708	0.00111652	At5g47240	--		K22763	deubiquitinase DESI2 [EC:3.4.19.12] | (Kazusa) Lj2g3v1989220.3; - (A)	deubiquitinase DESI2 [EC:3.4.19.12] | (Kazusa) Lj2g3v1989220.3; - (A)	deubiquitinase DESI2 [EC:3.4.19.12] | (Kazusa) Lj2g3v1989220.3; - (A)
Cs10G03059	14.0232	15.3051	17.2619	28.3104	18.1681	26.2321	1.56064	0.00337647	At5g41970	--		--
Cs10G03066	58.5599	64.1031	63.7933	28.6563	27.0395	36.3278	0.49354	2.81711e-09	At4g10770	--		--
Cs11G00060	30.5906	30.8197	35.5943	12.8537	12.5632	18.5445	0.453189	1.30674e-07	At3g53450	--		K22522	cytokinin riboside 5'-monophosphate phosphoribohydrolase [EC:3.2.2.-] | (RefSeq) cytokinin riboside 5'-monophosphate phosphoribohydrolase LOG1-like isoform X1 (A)	cytokinin riboside 5'-monophosphate phosphoribohydrolase [EC:3.2.2.-] | (RefSeq) cytokinin riboside 5'-monophosphate phosphoribohydrolase LOG1-like isoform X1 (A)	cytokinin riboside 5'-monophosphate phosphoribohydrolase [EC:3.2.2.-] | (RefSeq) cytokinin riboside 5'-monophosphate phosphoribohydrolase LOG1-like isoform X1 (A)
Cs11G00118	9.3094	10.8839	8.5917	15.0843	13.2427	15.3918	1.5188	0.000279797	At1g34770	--		K24127	melanoma-associated antigen | (RefSeq) melanoma-associated antigen B2 (A)	melanoma-associated antigen | (RefSeq) melanoma-associated antigen B2 (A)	melanoma-associated antigen | (RefSeq) melanoma-associated antigen B2 (A)
Cs11G00269	36.6989	29.1091	23.6531	54.3188	37.7224	40.2046	1.47825	0.0021846	At3g52140	--		K03255	protein TIF31 | (RefSeq) clustered mitochondria protein isoform X1 (A)	protein TIF31 | (RefSeq) clustered mitochondria protein isoform X1 (A)	protein TIF31 | (RefSeq) clustered mitochondria protein isoform X1 (A)
Cs11G00307	46.8985	32.9979	36.6797	75.4612	68.3459	70.1364	1.83523	9.61655e-10	At3g06730	--		K05387	glutamate receptor, ionotropic, plant | (RefSeq) glutamate receptor 2.1-like (A)	glutamate receptor, ionotropic, plant | (RefSeq) glutamate receptor 2.1-like (A)	glutamate receptor, ionotropic, plant | (RefSeq) glutamate receptor 2.1-like (A)
Cs11G00391	3.6544	4.1671	3.9533	2.6204	2.4265	2.5146	0.642177	0.00159375	At1g20780	--		K08332	vacuolar protein 8 | (RefSeq) U-box domain-containing protein 44-like (A)	vacuolar protein 8 | (RefSeq) U-box domain-containing protein 44-like (A)	vacuolar protein 8 | (RefSeq) U-box domain-containing protein 44-like (A)
Cs11G00411	29.7709	25.5538	22.8629	50.6572	39.6983	36.3939	1.62109	1.34665e-05	At3g11450	--		K09522	DnaJ homolog subfamily C member 2 | (RefSeq) dnaJ homolog subfamily C member 2 (A)	DnaJ homolog subfamily C member 2 | (RefSeq) dnaJ homolog subfamily C member 2 (A)	DnaJ homolog subfamily C member 2 | (RefSeq) dnaJ homolog subfamily C member 2 (A)
Cs11G00780	2.9951	1.2983	11.3884	1.0873	0.6971	1.48	0.208165	0.00292907	--	--		--
Cs11G00999	7.7237	7.0079	6.78	3.3352	4.5767	3.5243	0.531629	0.000845516	At1g68690	--		K01180	endo-1,3(4)-beta-glucanase [EC:3.2.1.6] | (RefSeq) uncharacterized protein LOC111487562 (A)	endo-1,3(4)-beta-glucanase [EC:3.2.1.6] | (RefSeq) uncharacterized protein LOC111487562 (A)	endo-1,3(4)-beta-glucanase [EC:3.2.1.6] | (RefSeq) uncharacterized protein LOC111487562 (A)
Cs11G01000	8.313	7.1033	11.0155	5.2034	3.8574	4.1306	0.499073	0.000887002	--	--		--
Cs11G01010	16.386	7.5236	9.231	25.8844	19.07	15.3316	1.8191	0.00341642	At3g30390	--		K14207	solute carrier family 38 (sodium-coupled neutral amino acid transporter), member 2 | (RefSeq) probable sodium-coupled neutral amino acid transporter 6 (A)	solute carrier family 38 (sodium-coupled neutral amino acid transporter), member 2 | (RefSeq) probable sodium-coupled neutral amino acid transporter 6 (A)	solute carrier family 38 (sodium-coupled neutral amino acid transporter), member 2 | (RefSeq) probable sodium-coupled neutral amino acid transporter 6 (A)
Cs11G01204	8.3352	2.8405	0.9464	13.2153	14.8794	14.0401	3.47587	0.00135952	At5g18600	--		K03676	glutaredoxin 3 | (RefSeq) monothiol glutaredoxin-S2-like (A)	glutaredoxin 3 | (RefSeq) monothiol glutaredoxin-S2-like (A)	glutaredoxin 3 | (RefSeq) monothiol glutaredoxin-S2-like (A)
CsUnG00078	3.913	2.4202	2.3165	7.2505	3.945	5.9559	1.98289	0.00136794	At3g55340	--		K22611	squamous cell carcinoma antigen recognized by T-cells 3 | (RefSeq) phragmoplastin interacting protein 1 (A)	squamous cell carcinoma antigen recognized by T-cells 3 | (RefSeq) phragmoplastin interacting protein 1 (A)	squamous cell carcinoma antigen recognized by T-cells 3 | (RefSeq) phragmoplastin interacting protein 1 (A)
CsUnG00109	12.5381	7.895	12.0443	5.3467	5.6752	3.4001	0.444063	0.00152067	--	--		--
CsUnG00135	14.1999	11.6792	9.3635	19.6238	20.4704	15.0195	1.56384	0.00125823	At1g15390	--		K01462	peptide deformylase [EC:3.5.1.88] | (RefSeq) peptide deformylase 1A, chloroplastic (A)	peptide deformylase [EC:3.5.1.88] | (RefSeq) peptide deformylase 1A, chloroplastic (A)	peptide deformylase [EC:3.5.1.88] | (RefSeq) peptide deformylase 1A, chloroplastic (A)
CsUnG00282	4.7469	2.8862	3.0433	5.2885	7.2311	6.7739	1.80712	0.00030782	At5g38690	--		K23408	cell division cycle-associated protein 7 | (RefSeq) cell division cycle-associated protein 7-like (A)	cell division cycle-associated protein 7 | (RefSeq) cell division cycle-associated protein 7-like (A)	cell division cycle-associated protein 7 | (RefSeq) cell division cycle-associated protein 7-like (A)
CsUnG00424	1.9146	1.59	2.3183	5.1073	2.1297	8.6486	2.72813	0.00138759	At4g02630	--		K04733	interleukin-1 receptor-associated kinase 4 [EC:2.7.11.1] | (RefSeq) proline-rich receptor-like protein kinase PERK12 (A)	interleukin-1 receptor-associated kinase 4 [EC:2.7.11.1] | (RefSeq) proline-rich receptor-like protein kinase PERK12 (A)	interleukin-1 receptor-associated kinase 4 [EC:2.7.11.1] | (RefSeq) proline-rich receptor-like protein kinase PERK12 (A)
CsUnG00491	26.0526	20.1322	43.0131	12.5354	10.9635	4.2366	0.310943	0.000358855	At3g51880	--		K25507	high mobility group B protein, plant | (RefSeq) high mobility group B protein 1 (A)	high mobility group B protein, plant | (RefSeq) high mobility group B protein 1 (A)	high mobility group B protein, plant | (RefSeq) high mobility group B protein 1 (A)
CsUnG00531	22.0736	16.5604	10.8446	34.7848	25.5646	28.9471	1.80475	0.00175114	At1g22270_1	--		K15448	multifunctional methyltransferase subunit TRM112 | (RefSeq) multifunctional methyltransferase subunit TRM112-like protein At1g22270 (A)	multifunctional methyltransferase subunit TRM112 | (RefSeq) multifunctional methyltransferase subunit TRM112-like protein At1g22270 (A)	multifunctional methyltransferase subunit TRM112 | (RefSeq) multifunctional methyltransferase subunit TRM112-like protein At1g22270 (A)
CsUnG00566	52.5009	58.1494	125.4	25.6395	25.7063	46.5164	0.414583	0.00145327	--	--		--
CsUnG00567	40.0586	52.1232	54.5805	16.6818	14.1603	28.1483	0.401945	0.000123102	At2g21490	--		--
CsUnG00609	7.4721	6.1811	6.2742	14.3015	9.8645	10.265	1.72782	0.000513705	At5g63150	--		--
CsUnG00647	21.8995	16.5844	18.871	34.4489	27.7087	25.6626	1.53117	0.000126255	At3g25150	--		K24983	Ras GTPase-activating protein-binding protein 2 | (RefSeq) ras GTPase-activating protein-binding protein 1-like (A)	Ras GTPase-activating protein-binding protein 2 | (RefSeq) ras GTPase-activating protein-binding protein 1-like (A)	Ras GTPase-activating protein-binding protein 2 | (RefSeq) ras GTPase-activating protein-binding protein 1-like (A)
CsUnG00656	1.9932	2.479	1.941	0.844	1.0628	0.9544	0.446142	9.27385e-05	At5g27870	--		--
CsUnG00732	3.6339	2.2516	4.5522	11.0497	6.1436	5.9024	2.21272	0.000939676	At1g80270	--		K17710	pentatricopeptide repeat domain-containing protein 1 | (RefSeq) pentatricopeptide repeat-containing protein At5g25630 (A)	pentatricopeptide repeat domain-containing protein 1 | (RefSeq) pentatricopeptide repeat-containing protein At5g25630 (A)	pentatricopeptide repeat domain-containing protein 1 | (RefSeq) pentatricopeptide repeat-containing protein At5g25630 (A)
CsUnG00881	30.6076	37.617	32.4835	18.8918	20.3614	24.434	0.632394	0.000208952	At1g22930	--		K20298	vacuolar protein sorting-associated protein 52 | (RefSeq) vacuolar protein sorting-associated protein 52 A-like (A)	vacuolar protein sorting-associated protein 52 | (RefSeq) vacuolar protein sorting-associated protein 52 A-like (A)	vacuolar protein sorting-associated protein 52 | (RefSeq) vacuolar protein sorting-associated protein 52 A-like (A)
CsUnG00883	13.0638	12.4772	13.3411	6.0923	7.4139	8.2202	0.558776	1.18835e-06	At4g22200	--		K21867	potassium channel | (RefSeq) potassium channel AKT2/3 (A)	potassium channel | (RefSeq) potassium channel AKT2/3 (A)	potassium channel | (RefSeq) potassium channel AKT2/3 (A)
CsUnG00906	11.146	8.5959	7.586	22.5753	15.4677	15.0865	1.94415	5.33782e-06	At4g32720	--		K11090	lupus La protein | (RefSeq) la protein 1-like (A)	lupus La protein | (RefSeq) la protein 1-like (A)	lupus La protein | (RefSeq) la protein 1-like (A)
CsUnG00974	3.2518	4.0039	4.1335	1.3206	2.3158	1.9468	0.490219	0.00134781	At2g27430	--		K08332	vacuolar protein 8 | (RefSeq) U-box domain-containing protein 3 (A)	vacuolar protein 8 | (RefSeq) U-box domain-containing protein 3 (A)	vacuolar protein 8 | (RefSeq) U-box domain-containing protein 3 (A)
CsUnG01314	6.0901	5.0279	4.8996	9.9128	7.6556	7.1152	1.54103	0.000889423	At2g40700	--		K14806	ATP-dependent RNA helicase DDX31/DBP7 [EC:3.6.4.13] | (RefSeq) DEAD-box ATP-dependent RNA helicase 17 (A)	ATP-dependent RNA helicase DDX31/DBP7 [EC:3.6.4.13] | (RefSeq) DEAD-box ATP-dependent RNA helicase 17 (A)	ATP-dependent RNA helicase DDX31/DBP7 [EC:3.6.4.13] | (RefSeq) DEAD-box ATP-dependent RNA helicase 17 (A)
CsUnG01415	8.3141	10.2141	7.3242	5.2404	4.7293	6.0882	0.621138	0.00165807	At3g05270	--		--
CsUnG01453	17.1075	10.5252	10.4639	30.6887	19.9781	19.4443	1.84035	0.000332833	At3g18600	--		K13179	ATP-dependent RNA helicase DDX18/HAS1 [EC:3.6.4.13] | (RefSeq) DEAD-box ATP-dependent RNA helicase 27-like (A)	ATP-dependent RNA helicase DDX18/HAS1 [EC:3.6.4.13] | (RefSeq) DEAD-box ATP-dependent RNA helicase 27-like (A)	ATP-dependent RNA helicase DDX18/HAS1 [EC:3.6.4.13] | (RefSeq) DEAD-box ATP-dependent RNA helicase 27-like (A)
CsUnG01455	2.5796	1.4238	1.5781	4.595	4.8737	5.4394	2.67098	3.28991e-05	At3g62950	--		K03676	glutaredoxin 3 | (RefSeq) monothiol glutaredoxin-S10-like (A)	glutaredoxin 3 | (RefSeq) monothiol glutaredoxin-S10-like (A)	glutaredoxin 3 | (RefSeq) monothiol glutaredoxin-S10-like (A)
CsUnG01692	14.8816	0.1265	11.5602	0.292	0.5051	0.749	0.0581934	0.000198795	At1g57720_1	--		K03233	elongation factor 1-gamma | (RefSeq) elongation factor 1-gamma 2-like (A)	elongation factor 1-gamma | (RefSeq) elongation factor 1-gamma 2-like (A)	elongation factor 1-gamma | (RefSeq) elongation factor 1-gamma 2-like (A)
CsUnG01715	0.2263	0.1618	0.0494	8.4936	3.7123	0.1355	28.2089	0.000397007	At3g54860	--		K20182	vacuolar protein sorting-associated protein 33A | (RefSeq) vacuolar protein-sorting-associated protein 33 homolog (A)	vacuolar protein sorting-associated protein 33A | (RefSeq) vacuolar protein-sorting-associated protein 33 homolog (A)	vacuolar protein sorting-associated protein 33A | (RefSeq) vacuolar protein-sorting-associated protein 33 homolog (A)
CsUnG01726	20.8888	14.4285	17.2778	30.4347	24.6675	22.3533	1.47268	0.0017386	At5g08420	--		K06961	ribosomal RNA assembly protein | (RefSeq) KRR1 small subunit processome component (A)	ribosomal RNA assembly protein | (RefSeq) KRR1 small subunit processome component (A)	ribosomal RNA assembly protein | (RefSeq) KRR1 small subunit processome component (A)
CsUnG01745	2.5187	2.2144	1.9323	6.4648	3.9303	4.087	2.17273	0.000519379	At5g42960	--		--
[truncated: 75 more rows]

## Sheet: S2.DEGs GO enrichment
Down DEGs enrichment terms
[truncated: 202 more rows]

## Sheet: S3.DAMs
Compounds	Index	Formula	物质	Class I	物质一级分类	CAS	Mock_1	Mock_2	Mock_3	H1_1	H1_2	H1_3	VIP	P-value	Fold_Change	Log2FC	Type
[truncated: 140 more rows]

[truncated: 2 more sheets: S4.Abbreviation, S5.Primers]
